# Supplementary material for: Investigating the Influence of ANTXR2 Gene Mutations on Protective Antigen Binding for Heightened Anthrax Resistance
Source: Genes (Basel). 2024 Mar 28;15(4):426. doi: 10.3390/genes15040426 (PMC11049084; doi:10.3390/genes15040426)
Supplement: Supplementary file 1 [file genes-15-00426-s001.zip]

Archive with 1 entries (1 files):
- genes-2908245-supplementary.xlsx
