# Supplementary material for: Investigating the Influence of ANTXR2 Gene Mutations on Protective Antigen Binding for Heightened Anthrax Resistance
Source: Genes (Basel). 2024 Mar 28;15(4):426. doi: 10.3390/genes15040426 (PMC11049084; doi:10.3390/genes15040426)
Supplement: Supplementary file 1 [file genes-15-00426-s001.zip › genes-2908245-supplementary.xlsx]

## Sheet: Sheet1
snp_id	#chr	pos	variation	variant_type	clinical_significance	validation_status	function_class	gene	frequency
rs12647691	4	79984836	C>A,G,T	snv	benign;uncertain-significance	by-frequency;by-alfa;by-cluster	missense_variant;coding_sequence_variant	ANTXR2	C:0.203935:1021:1000Genomes|C:0.263734:1181:Estonian|C:0.240132:73:FINRISK|C:0.3:12:GENOME_DK|C:0.289824:3395:GoESP|C:0.271543:271:GoNL|C:0.194175:40:HapMap|C:0.034471:101:KOREAN|C:0.045306:83:Korea1K|C:0.301498:161:MGP|C:0.238333:143:NorthernSweden|C:0.222222:48:Qatari|C:0.112319:62:SGDP_PRJ|C:0.18:9:Siberian|C:0.018154:304:TOMMO|C:0.238879:63229:TOPMED|T:0.:0:ALFA
rs61741646	4	80055979	G>A,C	snv	benign;benign-likely-benign	by-frequency;by-alfa;by-cluster	missense_variant;coding_sequence_variant	ANTXR2	A:0.013898:70:1000Genomes|A:0.007121:273:ExAC|A:0.01167:1631:GnomAD|A:0.010046:118:GoESP|A:0.003745:2:MGP|A:0.018945:1491:PAGE_STUDY|A:0.00463:1:Qatari|G:0.5:3:SGDP_PRJ|A:0.012539:3319:TOPMED|A:0.001555:309:ALFA
rs61741647	4	80055981	T>C	snv	benign	by-frequency;by-alfa;by-cluster	missense_variant;coding_sequence_variant	ANTXR2	C:0.007964:40:1000Genomes|C:0.000259:1:ALSPAC|C:0.003132:120:ExAC|C:0.004632:648:GnomAD|C:0.000944:183:GnomAD_exomes|C:0.003576:42:GoESP|C:0.009259:2:Qatari|C:0.004613:1221:TOPMED|C:0.:0:TWINSUK|C:0.000471:90:ALFA
rs113707133	4	80031681	C>A,T	snv	benign;benign-likely-benign	by-frequency;by-alfa;by-cluster	coding_sequence_variant;missense_variant	ANTXR2	T:0.009057:45:1000Genomes|A:0.:0:ALSPAC|T:0.004454:217:ExAC|T:0.007901:1105:GnomAD|T:0.001498:241:GnomAD_exomes|T:0.009269:109:GoESP|T:0.012211:961:PAGE_STUDY|T:0.00463:1:Qatari|C:0.5:8:SGDP_PRJ|T:0.008637:2286:TOPMED|A:0.00027:1:TWINSUK|T:0.000741:131:ALFA
rs137852901	4	79983915	T>A,C	snv	pathogenic	by-frequency;by-alfa;by-cluster	missense_variant;coding_sequence_variant	ANTXR2	A:0.000008:1:ExAC|A:0.000014:2:GnomAD|A:0.000008:2:GnomAD_exomes|A:0.000015:4:TOPMED|C:0.:0:ALFA
rs137852902	4	80055996	C>A,G,T	snv	pathogenic	by-frequency;by-alfa;by-cluster	missense_variant;coding_sequence_variant	ANTXR2	G:0.000007:1:GnomAD|G:0.:0:ALFA
rs137852903	4	80008576	A>C,G	snv	pathogenic	by-frequency;by-alfa;by-cluster	missense_variant;coding_sequence_variant	ANTXR2	G:0.000007:1:GnomAD|G:0.000011:3:TOPMED|G:0.:0:ALFA
rs137852904	4	80036011	C>A,T	snv	pathogenic	by-frequency;by-alfa;by-cluster	missense_variant;stop_gained;coding_sequence_variant	ANTXR2	T:0.0002:1:1000Genomes|A:0.:0:ALFA
rs137852905	4	80054342	A>G	snv	pathogenic		missense_variant;coding_sequence_variant	ANTXR2
rs185151361	4	79977689	C>T	snv	likely-benign	by-frequency;by-alfa;by-cluster	missense_variant;coding_sequence_variant	ANTXR2	T:0.000468:2:1000Genomes|T:0.000259:1:ALSPAC|T:0.000912:31:ExAC|T:0.000271:38:GnomAD|T:0.000462:89:GnomAD_exomes|T:0.000585:7:GoESP|T:0.000216:17:PAGE_STUDY|T:0.00463:1:Qatari|T:0.000344:91:TOPMED|T:0.00027:1:TWINSUK|T:0.000762:63:ALFA
rs199499401	4	79907464	G>A	snv	uncertain-significance	by-frequency;by-alfa;by-cluster	missense_variant;coding_sequence_variant;genic_downstream_transcript_variant	ANTXR2	A:0.000066:8:ExAC|A:0.00005:7:GnomAD|A:0.000037:9:GnomAD_exomes|A:0.000684:2:KOREAN|A:0.000546:1:Korea1K|A:0.000045:12:TOPMED|A:0.000068:3:ALFA
rs202143525	4	80018927	C>G	snv	likely-benign	by-frequency;by-alfa;by-cluster	missense_variant;coding_sequence_variant	ANTXR2	G:0.001249:6:1000Genomes|G:0.000723:17:ExAC|G:0.001755:246:GnomAD|G:0.000298:39:GnomAD_exomes|G:0.001199:14:GoESP|G:0.00244:192:PAGE_STUDY|G:0.0019:503:TOPMED|G:0.000282:31:ALFA
rs369528902	4	79977700	C>T	snv	uncertain-significance	by-frequency;by-alfa;by-cluster	coding_sequence_variant;missense_variant	ANTXR2	T:0.000062:2:ExAC|T:0.000007:1:GnomAD|T:0.000011:2:GnomAD_exomes|T:0.000084:1:GoESP|T:0.000019:5:TOPMED|T:0.000028:1:ALFA
rs372562244	4	79977688	G>A,T	snv	uncertain-significance	by-frequency;by-alfa;by-cluster	coding_sequence_variant;missense_variant	ANTXR2	A:0.00003:1:ExAC|A:0.00005:7:GnomAD|A:0.000031:6:GnomAD_exomes|A:0.000084:1:GoESP|A:0.000026:7:TOPMED|A:0.00009:4:ALFA
rs377185226	4	80033523	G>A	snv	uncertain-significance	by-frequency;by-alfa;by-cluster	coding_sequence_variant;missense_variant	ANTXR2	A:0.000034:4:ExAC|A:0.000029:4:GnomAD|A:0.000022:5:GnomAD_exomes|A:0.000083:1:GoESP|A:0.00003:8:TOPMED|A:0.000071:1:ALFA
rs530888685	4	80055466	G>A	snv	uncertain-significance	by-frequency;by-alfa;by-cluster	coding_sequence_variant;missense_variant	ANTXR2	A:0.000032:3:ExAC|A:0.000029:4:GnomAD|A:0.000021:5:GnomAD_exomes|A:0.001002:1:GoNL|A:0.000035:1:TOMMO|A:0.000023:6:TOPMED|A:0.000057:2:ALFA
rs534683576	4	79984835	G>A,C,T	snv	uncertain-significance	by-frequency;by-alfa;by-cluster	missense_variant;coding_sequence_variant	ANTXR2	C:0.000625:4:1000Genomes|A:0.00463:1:Qatari|G:0.5:1:SGDP_PRJ|T:0.000019:5:TOPMED|T:0.:0:ALFA
rs756775841	4	80072463	G>A	snv	uncertain-significance	by-frequency;by-alfa;by-cluster	intron_variant;missense_variant;coding_sequence_variant	ANTXR2	A:0.000009:1:ExAC|A:0.000014:2:GnomAD|A:0.000008:2:GnomAD_exomes|A:0.001027:3:KOREAN|A:0.002583:43:TOMMO|A:0.000004:1:TOPMED|A:0.:0:ALFA
rs764149126	4	80033522	C>A,T	snv	uncertain-significance	by-frequency;by-alfa;by-cluster	missense_variant;coding_sequence_variant	ANTXR2	T:0.000042:5:ExAC|T:0.000029:4:GnomAD|T:0.000047:11:GnomAD_exomes|T:0.001873:1:MGP|A:0.000035:1:TOMMO|T:0.000026:7:TOPMED|T:0.000056:2:ALFA
rs768405615	4	80033556	C>A,T	snv	uncertain-significance	by-frequency;by-alfa;by-cluster	missense_variant;coding_sequence_variant	ANTXR2	T:0.000017:2:ExAC|A:0.000212:4:TOMMO|T:0.000051:1:ALFA
rs770869771	4	79977657	G>T	snv	uncertain-significance	by-frequency;by-alfa;by-cluster	missense_variant;coding_sequence_variant	ANTXR2	T:0.000058:2:ExAC|T:0.000021:3:GnomAD|T:0.00003:6:GnomAD_exomes|T:0.00463:1:Qatari|T:0.000026:7:TOPMED|T:0.000087:2:ALFA
rs781637328	4	80036017	A>G	snv	pathogenic	by-frequency;by-cluster	missense_variant;coding_sequence_variant	ANTXR2	G:0.00004:1:ExAC|G:0.000023:3:GnomAD_exomes
rs797045029	4	80069491	A>G	snv	likely-pathogenic	by-cluster	missense_variant;coding_sequence_variant	ANTXR2
rs886039907	4	79983909	C>T	snv	likely-pathogenic		missense_variant;coding_sequence_variant	ANTXR2
rs886041401	4	80072427	A>C,G	snv	pathogenic;likely-pathogenic	by-frequency;by-alfa;by-cluster	missense_variant;intron_variant;coding_sequence_variant	ANTXR2	C:0.000007:1:GnomAD|C:0.000004:1:TOPMED|C:0.:0:ALFA
rs886059658	4	80069499	A>G	snv	uncertain-significance	by-frequency;by-alfa;by-cluster	missense_variant;initiator_codon_variant;coding_sequence_variant	ANTXR2	G:0.000007:1:GnomAD|G:0.000004:1:TOPMED|G:0.000094:1:ALFA
rs950616323	4	79978043	G>A,T	snv	likely-benign	by-frequency;by-alfa;by-cluster	missense_variant;synonymous_variant;coding_sequence_variant	ANTXR2	T:0.000007:1:GnomAD|A:0.000004:1:GnomAD_exomes|G:0.5:1:SGDP_PRJ|A:0.000008:2:TOPMED|T:0.:0:ALFA
rs995416393	4	79978107	A>G	snv	uncertain-significance	by-frequency;by-cluster	coding_sequence_variant;missense_variant	ANTXR2	G:0.000004:1:GnomAD_exomes
rs1057521726	4	79983913	C>A,T	snv	likely-pathogenic	by-frequency;by-alfa;by-cluster	coding_sequence_variant;missense_variant	ANTXR2	T:0.000007:1:GnomAD|T:0.:0:ALFA
rs1445493382	4	79978045	G>A	snv	uncertain-significance	by-frequency;by-alfa	missense_variant;coding_sequence_variant	ANTXR2	A:0.000008:2:GnomAD_exomes|A:0.:0:ALFA
rs1460299885	4	80072425	A>G	snv	uncertain-significance	by-frequency;by-alfa;by-cluster	intron_variant;missense_variant;coding_sequence_variant	ANTXR2	G:0.000008:2:GnomAD_exomes|G:0.000008:2:TOPMED|G:0.000049:2:ALFA
rs2110011671	4	79977620	C>T	snv	uncertain-significance		missense_variant;splice_donor_variant;coding_sequence_variant	ANTXR2
rs2110108311	4	80055377	A>G	snv	uncertain-significance		missense_variant;coding_sequence_variant	ANTXR2
rs12647691	4	79984836	C>A,G,T	snv	benign;uncertain-significance	by-frequency;by-alfa;by-cluster	missense_variant;coding_sequence_variant	ANTXR2	C:0.203935:1021:1000Genomes|C:0.263734:1181:Estonian|C:0.240132:73:FINRISK|C:0.3:12:GENOME_DK|C:0.289824:3395:GoESP|C:0.271543:271:GoNL|C:0.194175:40:HapMap|C:0.034471:101:KOREAN|C:0.045306:83:Korea1K|C:0.301498:161:MGP|C:0.238333:143:NorthernSweden|C:0.222222:48:Qatari|C:0.112319:62:SGDP_PRJ|C:0.18:9:Siberian|C:0.018154:304:TOMMO|C:0.238879:63229:TOPMED|T:0.:0:ALFA
rs12647691	4	79984836	C>A,G,T	snv	benign;uncertain-significance	by-frequency;by-alfa;by-cluster	missense_variant;coding_sequence_variant	ANTXR2	C:0.203935:1021:1000Genomes|C:0.263734:1181:Estonian|C:0.240132:73:FINRISK|C:0.3:12:GENOME_DK|C:0.289824:3395:GoESP|C:0.271543:271:GoNL|C:0.194175:40:HapMap|C:0.034471:101:KOREAN|C:0.045306:83:Korea1K|C:0.301498:161:MGP|C:0.238333:143:NorthernSweden|C:0.222222:48:Qatari|C:0.112319:62:SGDP_PRJ|C:0.18:9:Siberian|C:0.018154:304:TOMMO|C:0.238879:63229:TOPMED|T:0.:0:ALFA
rs77105256	4	80008540	C>A	snv		by-frequency;by-alfa;by-cluster	missense_variant;coding_sequence_variant	ANTXR2	A:0.:0:ALFA
rs142814802	4	79978089	G>A,C	snv		by-frequency;by-alfa;by-cluster	missense_variant;coding_sequence_variant	ANTXR2	C:0.000156:1:1000Genomes|C:0.000008:1:ExAC|A:0.000014:2:GnomAD|C:0.000035:1:TOMMO|A:0.000004:1:TOPMED|A:0.000094:1:ALFA
rs143428951	4	79978035	G>A	snv			missense_variant;coding_sequence_variant	ANTXR2
rs190198202	4	80018945	C>T	snv		by-frequency;by-alfa;by-cluster	missense_variant;coding_sequence_variant	ANTXR2	T:0.000156:1:1000Genomes|T:0.000128:3:ExAC|T:0.000292:41:GnomAD|T:0.000023:3:GnomAD_exomes|C:0.5:1:SGDP_PRJ|T:0.000348:92:TOPMED|T:0.000108:5:ALFA
rs199587458	4	80036026	C>T	snv		by-frequency;by-alfa;by-cluster	missense_variant;coding_sequence_variant	ANTXR2	T:0.:0:ALSPAC|T:0.000041:1:ExAC|T:0.000043:6:GnomAD|T:0.000017:2:GnomAD_exomes|T:0.000173:2:GoESP|T:0.001002:1:GoNL|T:0.000038:3:PAGE_STUDY|T:0.000539:2:TWINSUK|T:0.000068:12:ALFA
rs199953987	4	79983943	T>C	snv			missense_variant;coding_sequence_variant	ANTXR2
rs200054790	4	79983958	G>T	snv		by-frequency;by-alfa;by-cluster	missense_variant;coding_sequence_variant	ANTXR2	T:0.000259:1:ALSPAC|T:0.000076:9:ExAC|T:0.000107:15:GnomAD|T:0.000085:20:GnomAD_exomes|T:0.000256:3:GoESP|T:0.000038:3:PAGE_STUDY|T:0.000147:39:TOPMED|T:0.000539:2:TWINSUK|T:0.000153:29:ALFA
rs200515576	4	79983883	T>C	snv			missense_variant;coding_sequence_variant	ANTXR2
rs200536829	4	80072464	C>A,G,T	snv		by-frequency;by-alfa;by-cluster	missense_variant;intron_variant;coding_sequence_variant	ANTXR2	G:0.000156:1:1000Genomes|A:0.000259:1:ALSPAC|A:0.000071:10:GnomAD|A:0.000249:3:GoESP|A:0.008333:5:NorthernSweden|A:0.00027:1:TWINSUK|A:0.000024:4:ALFA
rs200578380	4	79984823	T>C	snv			missense_variant;coding_sequence_variant	ANTXR2
rs201551818	4	79977587	T>G	snv		by-frequency;by-alfa;by-cluster	missense_variant;intron_variant;coding_sequence_variant	ANTXR2	G:0.000625:3:1000Genomes|G:0.000206:5:ExAC|G:0.000214:30:GnomAD|G:0.000048:8:GnomAD_exomes|G:0.000168:2:GoESP|G:0.000318:25:PAGE_STUDY|G:0.000238:63:TOPMED|G:0.000139:5:ALFA
rs201730036	4	79978018	T>A	snv		by-frequency;by-alfa;by-cluster	missense_variant;coding_sequence_variant	ANTXR2	A:0.000156:1:1000Genomes|A:0.00067:3:Estonian|A:0.000396:46:ExAC|A:0.006579:2:FINRISK|A:0.000257:36:GnomAD|A:0.000441:103:GnomAD_exomes|A:0.000013:1:PAGE_STUDY|A:0.000066:7:ALFA
rs312262691	4	80018915	C>A,T	snv		by-frequency;by-alfa;by-cluster	coding_sequence_variant;missense_variant	ANTXR2	A:0.000021:3:GnomAD|T:0.:0:ALFA
rs312262692	4	80072445	C>A	snv			coding_sequence_variant;intron_variant;missense_variant	ANTXR2
rs368118795	4	79907452	A>G	snv		by-frequency;by-alfa;by-cluster	coding_sequence_variant;genic_downstream_transcript_variant;missense_variant	ANTXR2	G:0.000008:1:ExAC|G:0.000007:1:GnomAD|G:0.000008:2:GnomAD_exomes|G:0.000084:1:GoESP|G:0.000019:5:TOPMED|G:0.:0:ALFA
rs368288611	4	79977656	G>A	snv		by-frequency;by-alfa;by-cluster	coding_sequence_variant;missense_variant	ANTXR2	A:0.000156:1:1000Genomes|A:0.000058:2:ExAC|A:0.000043:6:GnomAD|A:0.00002:4:GnomAD_exomes|A:0.000084:1:GoESP|A:0.000038:3:PAGE_STUDY|A:0.000038:10:TOPMED|A:0.:0:ALFA
rs368740456	4	80033496	T>C,G	snv		by-frequency;by-alfa;by-cluster	coding_sequence_variant;missense_variant	ANTXR2	C:0.000259:1:ALSPAC|C:0.000025:3:ExAC|C:0.000029:4:GnomAD|C:0.000083:1:GoESP|C:0.000015:4:TOPMED|C:0.:0:TWINSUK|C:0.:0:ALFA
rs369109280	4	80055461	C>G	snv		by-frequency;by-alfa;by-cluster	coding_sequence_variant;missense_variant	ANTXR2	G:0.00001:1:ExAC|G:0.00008:1:GoESP|G:0.:0:ALFA
rs370094952	4	79907463	C>T	snv		by-frequency;by-alfa;by-cluster	coding_sequence_variant;genic_downstream_transcript_variant;missense_variant	ANTXR2	T:0.000033:4:ExAC|T:0.000021:3:GnomAD|T:0.000053:13:GnomAD_exomes|T:0.000085:1:GoESP|T:0.000042:11:TOPMED|T:0.000203:9:ALFA
rs370619047	4	80071598	G>A,C,T	snv		by-frequency;by-alfa;by-cluster	coding_sequence_variant;5_prime_UTR_variant;missense_variant	ANTXR2	A:0.00016:1:1000Genomes|A:0.00008:1:GoESP|T:0.:0:ALFA
rs371103593	4	79907437	A>C	snv		by-frequency;by-alfa;by-cluster	coding_sequence_variant;genic_downstream_transcript_variant;missense_variant	ANTXR2	C:0.000625:3:1000Genomes|C:0.000091:11:ExAC|C:0.000285:40:GnomAD|C:0.000073:18:GnomAD_exomes|C:0.000336:4:GoESP|C:0.000343:27:PAGE_STUDY|C:0.000317:84:TOPMED|C:0.000253:6:ALFA
rs371522758	4	80055165	A>T	snv		by-frequency;by-alfa;by-cluster	coding_sequence_variant;missense_variant	ANTXR2	T:0.000021:3:GnomAD|T:0.000084:1:GoESP|T:0.000019:5:TOPMED|T:0.:0:ALFA
rs371917819	4	80031669	G>A,T	snv		by-frequency;by-alfa;by-cluster	coding_sequence_variant;missense_variant	ANTXR2	A:0.000058:3:ExAC|A:0.000017:3:GnomAD_exomes|A:0.000085:1:GoESP|A:0.000004:1:TOPMED|A:0.:0:ALFA
rs372783343	4	80055464	T>A	snv		by-frequency;by-alfa;by-cluster	coding_sequence_variant;missense_variant	ANTXR2	A:0.000007:1:GnomAD|A:0.000008:2:GnomAD_exomes|A:0.000084:1:GoESP|A:0.000011:3:TOPMED|A:0.:0:ALFA
rs373907267	4	79907445	C>A,T	snv		by-frequency;by-alfa;by-cluster	coding_sequence_variant;genic_downstream_transcript_variant;missense_variant	ANTXR2	T:0.000025:3:ExAC|T:0.000049:12:GnomAD_exomes|T:0.000084:1:GoESP|T:0.000391:9:ALFA
rs374723881	4	80055200	G>A	snv		by-frequency;by-alfa;by-cluster	coding_sequence_variant;missense_variant	ANTXR2	A:0.000084:1:GoESP|A:0.000004:1:TOPMED|A:0.:0:ALFA
rs376076187	4	80054328	C>T	snv		by-frequency;by-alfa;by-cluster	coding_sequence_variant;missense_variant	ANTXR2	T:0.000008:1:ExAC|T:0.000014:2:GnomAD|T:0.000004:1:GnomAD_exomes|T:0.000085:1:GoESP|T:0.000034:9:TOPMED|T:0.:0:ALFA
rs376950692	4	80033489	T>G	snv		by-frequency;by-alfa;by-cluster	coding_sequence_variant;missense_variant	ANTXR2	G:0.000008:1:ExAC|G:0.000007:1:GnomAD|G:0.000083:1:GoESP|G:0.000008:2:TOPMED|G:0.:0:ALFA
rs386676514	4	79984836	CG>GT	mnv		by-cluster	coding_sequence_variant;missense_variant	ANTXR2
rs529468896	4	80033474	G>A,T	snv		by-frequency;by-alfa;by-cluster	coding_sequence_variant;missense_variant	ANTXR2	A:0.000025:3:ExAC|A:0.000014:2:GnomAD|G:0.5:1:SGDP_PRJ|A:0.000011:3:TOPMED|A:0.:0:ALFA
rs532015359	4	80055191	T>C	snv		by-frequency;by-cluster	coding_sequence_variant;missense_variant	ANTXR2	C:0.000156:1:1000Genomes|C:0.000035:1:ExAC|C:0.000005:1:GnomAD_exomes
rs540835039	4	80054283	T>C	snv		by-frequency;by-alfa;by-cluster	missense_variant;coding_sequence_variant	ANTXR2	C:0.000312:2:1000Genomes|C:0.000067:8:ExAC|C:0.000007:1:GnomAD|C:0.000059:14:GnomAD_exomes|C:0.000011:3:TOPMED|C:0.009259:2:Vietnamese|C:0.:0:ALFA
rs561072388	4	80054274	A>T	snv		by-frequency;by-cluster	missense_variant;coding_sequence_variant	ANTXR2	T:0.0002:1:1000Genomes
rs561763881	4	80018912	T>G	snv		by-frequency;by-cluster	missense_variant;coding_sequence_variant	ANTXR2	G:0.003:15:1000Genomes|G:0.0011:2:Korea1K
rs571170248	4	80069451	G>A	snv		by-frequency;by-alfa;by-cluster	missense_variant;coding_sequence_variant	ANTXR2	A:0.000312:2:1000Genomes|A:0.000029:2:ExAC|A:0.000008:2:GnomAD_exomes|A:0.000015:4:TOPMED|A:0.:0:ALFA
rs576196788	4	80031665	T>C	snv		by-frequency;by-alfa;by-cluster	missense_variant;coding_sequence_variant	ANTXR2	C:0.000156:1:1000Genomes|C:0.000248:13:ExAC|C:0.:0:GnomAD|C:0.000073:13:GnomAD_exomes|C:0.003422:10:KOREAN|C:0.000708:12:TOMMO|C:0.000011:3:TOPMED|C:0.000153:3:ALFA
rs745368351	4	79977665	G>T	snv		by-frequency;by-cluster	missense_variant;coding_sequence_variant	ANTXR2	T:0.00009:3:ExAC
rs746640754	4	80069500	T>C	snv		by-frequency;by-cluster	missense_variant;initiator_codon_variant;coding_sequence_variant	ANTXR2	C:0.00002:1:ExAC
rs747281298	4	80055396	C>A	snv		by-frequency;by-alfa;by-cluster	missense_variant;coding_sequence_variant	ANTXR2	A:0.000009:1:ExAC|A:0.000014:2:GnomAD|A:0.000032:8:GnomAD_exomes|A:0.000008:2:TOPMED|A:0.000071:3:ALFA
rs747494016	4	80072485	C>A,G,T	snv		by-frequency;by-alfa;by-cluster	missense_variant;intron_variant;coding_sequence_variant	ANTXR2	A:0.00001:1:ExAC|T:0.000007:1:GnomAD|A:0.000008:2:GnomAD_exomes|T:0.:0:ALFA
rs747788193	4	79978098	G>T	snv		by-frequency;by-cluster	missense_variant;coding_sequence_variant	ANTXR2	T:0.000008:1:ExAC|T:0.000004:1:GnomAD_exomes
rs748181804	4	80055389	C>G,T	snv		by-frequency;by-alfa;by-cluster	missense_variant;coding_sequence_variant	ANTXR2	T:0.000009:1:ExAC|T:0.000007:1:GnomAD|T:0.000004:1:GnomAD_exomes|T:0.000047:1:ALFA
rs748922958	4	80033528	C>T	snv		by-frequency;by-cluster	missense_variant;coding_sequence_variant	ANTXR2	T:0.000008:1:ExAC|T:0.000004:1:GnomAD_exomes
rs749268701	4	80054326	C>A,T	snv		by-cluster	synonymous_variant;missense_variant;coding_sequence_variant	ANTXR2
rs749380201	4	79907458	T>C	snv		by-frequency;by-alfa;by-cluster	missense_variant;coding_sequence_variant;genic_downstream_transcript_variant	ANTXR2	C:0.000008:1:ExAC|C:0.000007:1:GnomAD|C:0.000004:1:GnomAD_exomes|C:0.000011:3:TOPMED|C:0.:0:ALFA
rs750324212	4	79978060	G>A,C	snv		by-frequency;by-alfa;by-cluster	missense_variant;coding_sequence_variant;stop_gained	ANTXR2	C:0.000008:1:ExAC|C:0.000004:1:TOPMED|C:0.:0:ALFA
rs750516728	4	80008603	G>A	snv		by-frequency;by-alfa;by-cluster	missense_variant;coding_sequence_variant	ANTXR2	A:0.000069:8:ExAC|A:0.000021:3:GnomAD|A:0.000059:14:GnomAD_exomes|A:0.001369:4:KOREAN|A:0.000546:1:Korea1K|A:0.000089:7:PAGE_STUDY|A:0.000672:11:TOMMO|A:0.000034:9:TOPMED|A:0.:0:ALFA
rs751573918	4	80072448	G>A,C	snv		by-frequency;by-cluster	missense_variant;coding_sequence_variant;intron_variant	ANTXR2	A:0.000009:1:ExAC
rs751742912	4	79978050	G>A,T	snv		by-frequency;by-alfa;by-cluster	missense_variant;coding_sequence_variant	ANTXR2	T:0.000011:3:TOPMED|T:0.:0:ALFA
rs751939306	4	79907433	T>C	snv		by-frequency;by-cluster	missense_variant;coding_sequence_variant;genic_downstream_transcript_variant	ANTXR2	C:0.000008:1:ExAC|C:0.000004:1:GnomAD_exomes
rs752146047	4	79983966	T>C	snv		by-frequency;by-alfa;by-cluster	missense_variant;coding_sequence_variant	ANTXR2	C:0.000017:2:ExAC|C:0.000013:3:GnomAD_exomes|C:0.000015:4:TOPMED|C:0.:0:ALFA
rs752382047	4	80054280	T>C	snv		by-frequency;by-alfa;by-cluster	missense_variant;coding_sequence_variant	ANTXR2	C:0.000008:1:ExAC|C:0.000007:1:GnomAD|C:0.00003:7:GnomAD_exomes|C:0.000004:1:TOPMED|C:0.:0:ALFA
rs752425965	4	80072439	C>G	snv		by-frequency;by-alfa	missense_variant;coding_sequence_variant;intron_variant	ANTXR2	G:0.000009:1:ExAC|G:0.000051:1:ALFA
rs752921909	4	80033490	T>C	snv		by-frequency;by-alfa;by-cluster	missense_variant;coding_sequence_variant	ANTXR2	C:0.000042:5:ExAC|C:0.000014:2:GnomAD|C:0.000081:19:GnomAD_exomes|C:0.000026:7:TOPMED|C:0.:0:ALFA
rs752921993	4	79977612	T>C	snv		by-frequency;by-alfa;by-cluster	missense_variant;coding_sequence_variant;intron_variant	ANTXR2	C:0.000111:3:ExAC|C:0.000027:5:GnomAD_exomes|C:0.000004:1:TOPMED|C:0.:0:ALFA
rs753101338	4	80008559	C>T	snv		by-frequency;by-alfa;by-cluster	missense_variant;coding_sequence_variant	ANTXR2	T:0.000156:1:1000Genomes|T:0.000025:3:ExAC|T:0.000029:4:GnomAD|T:0.000025:6:GnomAD_exomes|T:0.000034:9:TOPMED|T:0.00006:2:ALFA
rs753274593	4	80054276	T>C	snv		by-frequency;by-cluster	missense_variant;coding_sequence_variant	ANTXR2	C:0.000008:1:ExAC|C:0.000004:1:GnomAD_exomes
rs753950824	4	79977601	A>G	snv		by-frequency;by-alfa;by-cluster	missense_variant;coding_sequence_variant;intron_variant	ANTXR2	G:0.000039:1:ExAC|G:0.:0:GnomAD|G:0.000011:2:GnomAD_exomes|G:0.000004:1:TOPMED|G:0.:0:ALFA
rs754092088	4	80071638	T>C,G	snv		by-frequency;by-alfa;by-cluster	5_prime_UTR_variant;missense_variant;coding_sequence_variant	ANTXR2	G:0.000008:1:ExAC|G:0.000008:2:GnomAD_exomes|C:0.000004:1:TOPMED|C:0.:0:ALFA
rs754719897	4	80071646	C>G,T	snv		by-frequency;by-alfa;by-cluster	5_prime_UTR_variant;missense_variant;coding_sequence_variant	ANTXR2	G:0.000008:1:ExAC|T:0.000007:1:GnomAD|G:0.000004:1:GnomAD_exomes|T:0.:0:ALFA
rs755073314	4	79977604	C>A	snv		by-frequency;by-cluster	missense_variant;coding_sequence_variant;intron_variant	ANTXR2	A:0.00004:1:ExAC
rs755164775	4	80031684	G>T	snv		by-frequency;by-alfa;by-cluster	missense_variant;coding_sequence_variant	ANTXR2	T:0.000021:1:ExAC|T:0.000043:6:GnomAD|T:0.:0:ALFA
rs755506469	4	80055360	C>A,T	snv		by-frequency;by-alfa;by-cluster	synonymous_variant;missense_variant;coding_sequence_variant	ANTXR2	T:0.000009:1:ExAC|A:0.000007:1:GnomAD|T:0.000004:1:GnomAD_exomes|A:0.000004:1:TOPMED|A:0.:0:ALFA
rs755663085	4	80072556	A>C	snv		by-frequency;by-cluster	missense_variant;coding_sequence_variant;intron_variant	ANTXR2	C:0.00003:1:ExAC
rs755759650	4	80033484	T>C	snv		by-frequency	missense_variant;coding_sequence_variant	ANTXR2	C:0.002:1:MGP
rs756095211	4	79978072	G>T	snv		by-frequency;by-alfa;by-cluster	missense_variant;coding_sequence_variant	ANTXR2	T:0.000008:1:ExAC|T:0.000007:1:GnomAD|T:0.000012:3:GnomAD_exomes|T:0.000004:1:TOPMED|T:0.000056:2:ALFA
rs756324499	4	80008604	C>T	snv		by-frequency;by-alfa;by-cluster	missense_variant;coding_sequence_variant	ANTXR2	T:0.000026:3:ExAC|T:0.000021:5:GnomAD_exomes|T:0.000004:1:TOPMED|T:0.000071:1:ALFA
rs757107442	4	80033508	G>T	snv		by-frequency;by-alfa;by-cluster	missense_variant;coding_sequence_variant	ANTXR2	T:0.000008:1:ExAC|T:0.000004:1:GnomAD_exomes|T:0.000008:2:TOPMED|T:0.:0:ALFA
rs758150112	4	79977640	C>T	snv		by-frequency;by-alfa;by-cluster	missense_variant;coding_sequence_variant	ANTXR2	T:0.000032:1:ExAC|T:0.00001:2:GnomAD_exomes|C:0.5:1:SGDP_PRJ|T:0.000111:1:ALFA
rs759323424	4	79983957	G>A,T	snv		by-frequency;by-alfa;by-cluster	missense_variant;coding_sequence_variant	ANTXR2	A:0.000259:1:ALSPAC|A:0.000029:4:GnomAD|A:0.000015:4:TOPMED|A:0.:0:TWINSUK|A:0.:0:ALFA
rs759369662	4	79983934	T>C	snv		by-frequency;by-cluster	missense_variant;coding_sequence_variant	ANTXR2	C:0.000008:1:ExAC
rs759649626	4	80072420	G>A,C	snv		by-frequency;by-alfa;by-cluster	synonymous_variant;intron_variant;missense_variant;coding_sequence_variant	ANTXR2	C:0.00006:7:ExAC|C:0.000014:2:GnomAD|C:0.000038:9:GnomAD_exomes|C:0.000004:1:TOPMED|C:0.000031:1:ALFA
rs759670548	4	80033475	T>A,C	snv		by-frequency;by-cluster	missense_variant;coding_sequence_variant	ANTXR2	C:0.000008:1:ExAC|C:0.000004:1:GnomAD_exomes
rs759721990	4	80072512	G>A	snv		by-frequency;by-alfa;by-cluster	intron_variant;missense_variant;coding_sequence_variant	ANTXR2	A:0.000241:20:ExAC|A:0.000014:2:GnomAD|A:0.000158:36:GnomAD_exomes|A:0.000026:7:TOPMED|A:0.:0:ALFA
rs759761924	4	80054307	C>A,T	snv		by-frequency;by-alfa;by-cluster	missense_variant;coding_sequence_variant	ANTXR2	A:0.000008:1:ExAC|A:0.000007:1:GnomAD|A:0.000004:1:TOPMED|A:0.:0:ALFA
rs759906118	4	80056011	C>T	snv		by-frequency;by-alfa;by-cluster	missense_variant;coding_sequence_variant	ANTXR2	T:0.000029:1:ExAC|T:0.000014:2:GnomAD|T:0.000008:2:TOPMED|T:0.:0:ALFA
rs760060821	4	79978020	T>C	snv		by-frequency;by-cluster	missense_variant;coding_sequence_variant	ANTXR2	C:0.000009:1:ExAC|C:0.000004:1:GnomAD_exomes
rs760357727	4	80008544	A>C,G	snv		by-frequency;by-cluster	missense_variant;coding_sequence_variant	ANTXR2	G:0.000008:1:ExAC|G:0.000004:1:GnomAD_exomes|C:0.003275:6:Korea1K
rs760707048	4	80072411	G>A,T	snv		by-frequency;by-alfa;by-cluster	synonymous_variant;intron_variant;missense_variant;coding_sequence_variant	ANTXR2	A:0.000007:1:GnomAD|A:0.000004:1:GnomAD_exomes|A:0.:0:ALFA
rs760739051	4	80031668	A>G	snv		by-frequency;by-cluster	missense_variant;coding_sequence_variant	ANTXR2	G:0.000019:1:ExAC|G:0.000006:1:GnomAD_exomes
rs761016397	4	79977697	C>G,T	snv		by-frequency;by-alfa;by-cluster	missense_variant;coding_sequence_variant	ANTXR2	T:0.000122:4:ExAC|T:0.000057:8:GnomAD|T:0.000057:15:TOPMED|T:0.000056:2:ALFA
rs761226371	4	79977583	G>A	snv		by-frequency;by-alfa;by-cluster	intron_variant;missense_variant;coding_sequence_variant	ANTXR2	A:0.000167:4:ExAC|A:0.000021:3:GnomAD|A:0.000037:6:GnomAD_exomes|A:0.000011:3:TOPMED|A:0.000028:1:ALFA
rs761810056	4	80072541	G>A,T	snv		by-frequency;by-alfa;by-cluster	intron_variant;missense_variant;coding_sequence_variant	ANTXR2	A:0.00004:2:ExAC|A:0.:0:GnomAD|T:0.:0:ALFA
rs761958936	4	79978171	G>A	snv		by-frequency;by-alfa;by-cluster	missense_variant;coding_sequence_variant	ANTXR2	A:0.000008:1:ExAC|A:0.000008:2:GnomAD_exomes|A:0.000342:1:KOREAN|A:0.000008:2:TOPMED|A:0.:0:ALFA
rs762146916	4	80031633	T>C	snv		by-frequency;by-alfa;by-cluster	missense_variant;coding_sequence_variant	ANTXR2	C:0.000024:1:ExAC|C:0.000086:12:GnomAD|C:0.000012:2:GnomAD_exomes|C:0.000068:18:TOPMED|C:0.:0:ALFA
rs762203979	4	80071606	C>A,T	snv		by-cluster	5_prime_UTR_variant;missense_variant;synonymous_variant;coding_sequence_variant	ANTXR2
rs762386699	4	80018905	G>C	snv		by-frequency;by-cluster	missense_variant;coding_sequence_variant	ANTXR2	C:0.000043:1:ExAC|C:0.000007:1:GnomAD_exomes
rs762824700	4	80072443	T>C,G	snv		by-frequency;by-alfa;by-cluster	synonymous_variant;intron_variant;missense_variant;coding_sequence_variant	ANTXR2	G:0.:0:GnomAD|G:0.:0:ALFA
rs762963168	4	79978162	C>T	snv		by-frequency;by-alfa;by-cluster	missense_variant;coding_sequence_variant	ANTXR2	T:0.000008:1:ExAC|T:0.000043:6:GnomAD|T:0.000004:1:GnomAD_exomes|T:0.000019:5:TOPMED|T:0.:0:ALFA
rs763623840	4	79984830	C>A	snv		by-frequency;by-alfa;by-cluster	missense_variant;coding_sequence_variant	ANTXR2	A:0.000032:3:ExAC|A:0.000007:1:GnomAD|A:0.000008:2:GnomAD_exomes|A:0.:0:ALFA
rs763998810	4	80072530	G>A,C	snv		by-frequency;by-cluster	intron_variant;missense_variant;coding_sequence_variant	ANTXR2	C:0.:0:ExAC|A:0.000005:1:GnomAD_exomes
rs764063140	4	79984863	C>A,G	snv		by-frequency;by-cluster	missense_variant;coding_sequence_variant	ANTXR2	A:0.000013:1:ExAC|A:0.000004:1:GnomAD_exomes
rs765566041	4	80072436	G>A	snv		by-frequency;by-alfa;by-cluster	intron_variant;missense_variant;coding_sequence_variant	ANTXR2	A:0.000026:3:ExAC|A:0.000036:5:GnomAD|A:0.000013:3:GnomAD_exomes|A:0.000008:2:TOPMED|A:0.:0:ALFA
rs766523430	4	80071630	C>A	snv		by-frequency;by-cluster	5_prime_UTR_variant;missense_variant;coding_sequence_variant	ANTXR2	A:0.000008:1:ExAC|A:0.000004:1:GnomAD_exomes
rs767242762	4	79978059	C>A,G,T	snv		by-frequency;by-alfa;by-cluster	missense_variant;coding_sequence_variant	ANTXR2	T:0.000008:1:ExAC|T:0.000004:1:GnomAD_exomes|G:0.000004:1:TOPMED|T:0.:0:ALFA
rs767627838	4	80072547	C>A,G	snv		by-frequency;by-alfa;by-cluster	intron_variant;missense_variant;coding_sequence_variant	ANTXR2	A:0.000022:1:ExAC|G:0.000008:2:TOPMED|A:0.000028:1:ALFA
rs767945978	4	80018923	G>A	snv		by-frequency;by-cluster	missense_variant;coding_sequence_variant	ANTXR2	A:0.:0:ExAC
rs768122736	4	79907440	G>T	snv		by-frequency;by-cluster	missense_variant;genic_downstream_transcript_variant;coding_sequence_variant	ANTXR2	T:0.000008:1:ExAC|T:0.000008:2:GnomAD_exomes
rs769053907	4	80055940	G>A,C	snv		by-frequency;by-alfa;by-cluster	synonymous_variant;missense_variant;coding_sequence_variant	ANTXR2	C:0.:0:ALSPAC|A:0.000007:1:GnomAD|A:0.000011:3:TOPMED|C:0.00027:1:TWINSUK|A:0.000043:1:ALFA
rs769438869	4	79977667	C>T	snv		by-frequency;by-alfa;by-cluster	missense_variant;coding_sequence_variant	ANTXR2	T:0.000029:1:ExAC|T:0.000093:13:GnomAD|T:0.00002:4:GnomAD_exomes|T:0.000072:19:TOPMED|T:0.000071:1:ALFA
rs769634026	4	79984848	G>A,T	snv		by-frequency;by-alfa;by-cluster	missense_variant;coding_sequence_variant	ANTXR2	A:0.000011:1:ExAC|T:0.000007:1:GnomAD|T:0.000004:1:TOPMED|T:0.:0:ALFA
rs769854287	4	80072522	G>C	snv		by-frequency;by-cluster	intron_variant;missense_variant;coding_sequence_variant	ANTXR2	C:0.000014:1:ExAC|C:0.000005:1:GnomAD_exomes
rs770279892	4	79978116	T>G	snv		by-frequency;by-alfa;by-cluster	missense_variant;coding_sequence_variant	ANTXR2	G:0.000008:1:ExAC|G:0.000004:1:GnomAD_exomes|G:0.000011:3:TOPMED|G:0.:0:ALFA
rs770751585	4	80069506	G>A	snv		by-frequency;by-alfa;by-cluster	5_prime_UTR_variant;missense_variant;coding_sequence_variant	ANTXR2	A:0.000016:1:ExAC|A:0.000018:4:GnomAD_exomes|A:0.000011:3:TOPMED|A:0.:0:ALFA
rs771110383	4	80055416	T>A	snv		by-frequency;by-cluster	missense_variant;coding_sequence_variant	ANTXR2	A:0.000009:1:ExAC
rs771206185	4	79978007	C>G	snv		by-frequency;by-alfa;by-cluster	missense_variant;coding_sequence_variant	ANTXR2	G:0.000017:2:ExAC|G:0.000013:3:GnomAD_exomes|G:0.:0:ALFA
rs771276711	4	79984838	G>T	snv		by-frequency;by-alfa;by-cluster	missense_variant;coding_sequence_variant	ANTXR2	T:0.000021:2:ExAC|T:0.000007:1:GnomAD|T:0.000008:2:GnomAD_exomes|T:0.000004:1:TOPMED|T:0.:0:ALFA
rs771278299	4	79978102	T>A	snv		by-frequency;by-cluster	missense_variant;coding_sequence_variant	ANTXR2	A:0.000008:1:ExAC|A:0.000004:1:GnomAD_exomes
rs771293727	4	80035997	C>A	snv		by-frequency;by-cluster	missense_variant;coding_sequence_variant	ANTXR2	A:0.:0:ExAC
rs772412214	4	80055214	T>C	snv		by-frequency;by-cluster	coding_sequence_variant;missense_variant	ANTXR2	C:0.000034:1:ExAC|C:0.000005:1:GnomAD_exomes
rs772465370	4	80054343	T>C	snv		by-frequency;by-alfa;by-cluster	coding_sequence_variant;missense_variant	ANTXR2	C:0.000008:1:ExAC|C:0.000004:1:GnomAD_exomes|C:0.000004:1:TOPMED|C:0.:0:ALFA
rs772518665	4	80072476	C>A	snv		by-frequency;by-alfa;by-cluster	coding_sequence_variant;intron_variant;missense_variant	ANTXR2	A:0.000009:1:ExAC|A:0.000007:1:GnomAD|A:0.000008:2:TOPMED|A:0.000071:1:ALFA
rs772695319	4	80008537	G>A	snv		by-frequency;by-alfa;by-cluster	coding_sequence_variant;missense_variant	ANTXR2	A:0.000017:2:ExAC|A:0.000021:3:GnomAD|A:0.000008:2:GnomAD_exomes|A:0.:0:ALFA
rs772872372	4	80069495	T>A	snv		by-frequency;by-alfa;by-cluster	coding_sequence_variant;missense_variant	ANTXR2	A:0.000015:1:ExAC|A:0.000014:2:GnomAD|A:0.000004:1:GnomAD_exomes|A:0.000004:1:TOPMED|A:0.:0:ALFA
rs773584185	4	79983884	T>C,G	snv		by-frequency;by-alfa;by-cluster	coding_sequence_variant;missense_variant;synonymous_variant	ANTXR2	G:0.000008:1:ExAC|G:0.000004:1:GnomAD_exomes|C:0.:0:ALFA
rs773599236	4	79977694	A>C,G	snv		by-frequency;by-alfa;by-cluster	coding_sequence_variant;missense_variant	ANTXR2	G:0.00402:18:Estonian|G:0.00015:5:ExAC|G:0.00048:19:ALFA
rs773818652	4	80055978	C>T	snv		by-frequency;by-alfa;by-cluster	coding_sequence_variant;missense_variant	ANTXR2	T:0.000052:2:ExAC|T:0.000029:4:GnomAD|T:0.000038:10:TOPMED|T:0.000068:3:ALFA
rs774588752	4	79978170	C>T	snv		by-frequency;by-alfa;by-cluster	coding_sequence_variant;missense_variant	ANTXR2	T:0.000008:1:ExAC|T:0.000071:10:GnomAD|T:0.000024:6:GnomAD_exomes|T:0.000042:11:TOPMED|T:0.:0:ALFA
rs774824954	4	80031629	G>A	snv		by-frequency;by-cluster	coding_sequence_variant;missense_variant	ANTXR2	A:0.00003:1:ExAC
rs775213208	4	79977668	G>A	snv		by-frequency;by-alfa;by-cluster	coding_sequence_variant;missense_variant	ANTXR2	A:0.000086:3:ExAC|A:0.000014:2:GnomAD|A:0.00004:8:GnomAD_exomes|A:0.000019:5:TOPMED|A:0.:0:ALFA
rs775251338	4	79984851	G>A,C	snv		by-cluster	coding_sequence_variant;missense_variant	ANTXR2
rs775416260	4	80055463	T>C	snv		by-frequency	coding_sequence_variant;missense_variant	ANTXR2	C:0.00001:1:ExAC
rs775514821	4	79978036	G>A,C	snv		by-cluster	coding_sequence_variant;missense_variant	ANTXR2
rs775789021	4	80072527	C>T	snv		by-frequency;by-cluster	coding_sequence_variant;intron_variant;missense_variant	ANTXR2	T:0.000015:1:ExAC|T:0.00001:2:GnomAD_exomes
rs776433393	4	80071596	C>G	snv		by-frequency;by-cluster	coding_sequence_variant;missense_variant;5_prime_UTR_variant	ANTXR2	G:0.000017:2:ExAC|G:0.000012:3:GnomAD_exomes
rs776458454	4	80055424	C>T	snv		by-frequency;by-alfa;by-cluster	coding_sequence_variant;missense_variant	ANTXR2	T:0.000009:1:ExAC|T:0.000057:8:GnomAD|T:0.000008:2:GnomAD_exomes|T:0.000038:10:TOPMED|T:0.000071:1:ALFA
rs776839589	4	79978110	A>G	snv		by-frequency;by-alfa;by-cluster	coding_sequence_variant;missense_variant	ANTXR2	G:0.000008:1:ExAC|G:0.000004:1:GnomAD_exomes|G:0.000004:1:TOPMED|G:0.:0:ALFA
rs777052751	4	79984839	G>A,C,T	snv		by-frequency;by-alfa;by-cluster	coding_sequence_variant;missense_variant	ANTXR2	A:0.00001:1:ExAC|A:0.00055:1:Korea1K|T:0.:0:ALFA
rs778730761	4	80069445	G>A	snv		by-frequency;by-alfa;by-cluster	coding_sequence_variant;missense_variant	ANTXR2	A:0.00003:2:ExAC|A:0.000007:1:GnomAD|A:0.000008:2:GnomAD_exomes|A:0.000011:3:TOPMED|A:0.:0:ALFA
rs779025897	4	80055158	G>C	snv		by-frequency;by-alfa;by-cluster	coding_sequence_variant;missense_variant	ANTXR2	C:0.:0:ExAC|C:0.000007:1:GnomAD|C:0.00004:7:GnomAD_exomes|C:0.000004:1:TOPMED|C:0.:0:ALFA
rs779051120	4	79977611	A>G	snv		by-frequency;by-cluster	coding_sequence_variant;intron_variant;missense_variant	ANTXR2	G:0.:0:ExAC|G:0.000006:1:GnomAD_exomes|G:0.000035:1:TOMMO
rs779622214	4	80055383	C>T	snv		by-frequency;by-alfa;by-cluster	coding_sequence_variant;missense_variant	ANTXR2	T:0.000009:1:ExAC|T:0.000008:2:GnomAD_exomes|T:0.000111:1:ALFA
rs779814928	4	80072469	A>G	snv		by-frequency;by-cluster	coding_sequence_variant;intron_variant;missense_variant	ANTXR2	G:0.000009:1:ExAC|G:0.000004:1:GnomAD_exomes
rs779926440	4	80055939	A>G	snv		by-frequency;by-cluster	coding_sequence_variant;missense_variant	ANTXR2	G:0.00008:3:ExAC
rs780210693	4	79907457	A>G	snv		by-frequency;by-cluster	missense_variant;genic_downstream_transcript_variant;coding_sequence_variant	ANTXR2	G:0.000008:1:ExAC|G:0.000004:1:GnomAD_exomes
rs780210982	4	79978078	T>C	snv		by-frequency;by-alfa;by-cluster	missense_variant;coding_sequence_variant	ANTXR2	C:0.000008:1:ExAC|C:0.000007:1:GnomAD|C:0.000004:1:GnomAD_exomes|C:0.000008:2:TOPMED|C:0.:0:ALFA
rs780860990	4	79984833	G>A,C,T	snv		by-frequency;by-alfa;by-cluster	missense_variant;coding_sequence_variant	ANTXR2	A:0.00004:1:ALFA
rs781341790	4	80033516	C>G	snv		by-frequency;by-cluster	missense_variant;coding_sequence_variant	ANTXR2	G:0.000025:3:ExAC|G:0.000021:5:GnomAD_exomes
rs781352957	4	80008601	C>T	snv		by-frequency;by-alfa;by-cluster	missense_variant;coding_sequence_variant	ANTXR2	T:0.000009:1:ExAC|T:0.000007:1:GnomAD|T:0.000013:3:GnomAD_exomes|T:0.:0:ALFA
rs781512521	4	80054295	C>A,G	snv		by-frequency;by-alfa;by-cluster	missense_variant;coding_sequence_variant	ANTXR2	A:0.000004:1:TOPMED|A:0.:0:ALFA
rs866178728	4	80055179	C>A	snv		by-frequency;by-alfa;by-cluster	missense_variant;coding_sequence_variant	ANTXR2	A:0.:0:PAGE_STUDY|A:0.:0:ALFA
rs866662655	4	80055197	C>A	snv		by-frequency;by-alfa;by-cluster	missense_variant;coding_sequence_variant	ANTXR2	A:0.00001:1:PAGE_STUDY|A:0.:0:ALFA
rs866885109	4	80035974	C>A	snv		by-frequency;by-alfa;by-cluster	missense_variant;coding_sequence_variant	ANTXR2	A:0.00001:1:PAGE_STUDY|A:0.:0:ALFA
rs866985782	4	80008538	G>A	snv		by-cluster	missense_variant;coding_sequence_variant	ANTXR2
rs867574787	4	79977641	G>A,C,T	snv		by-frequency;by-alfa;by-cluster	missense_variant;synonymous_variant;stop_gained;coding_sequence_variant	ANTXR2	A:0.000013:1:PAGE_STUDY|A:0.000004:1:TOPMED|T:0.:0:ALFA
rs868709549	4	80035994	C>A	snv		by-frequency;by-alfa;by-cluster	missense_variant;coding_sequence_variant	ANTXR2	A:0.:0:PAGE_STUDY|A:0.:0:ALFA
rs868745958	4	80072458	C>G	snv		by-frequency	missense_variant;intron_variant;coding_sequence_variant	ANTXR2	G:0.005:1:Qatari
rs868778038	4	80055934	G>T	snv		by-frequency;by-alfa;by-cluster	missense_variant;coding_sequence_variant	ANTXR2	T:0.:0:PAGE_STUDY|T:0.:0:ALFA
rs892561038	4	80054303	C>T	snv		by-frequency;by-alfa;by-cluster	coding_sequence_variant;missense_variant	ANTXR2	T:0.000004:1:GnomAD_exomes|T:0.000011:3:TOPMED|T:0.:0:ALFA
rs897099943	4	79978062	G>A	snv		by-frequency;by-alfa;by-cluster	coding_sequence_variant;missense_variant	ANTXR2	A:0.000007:1:GnomAD|A:0.000004:1:GnomAD_exomes|A:0.00003:8:TOPMED|A:0.000028:1:ALFA
rs917769997	4	80072538	G>A,C	snv		by-frequency;by-alfa;by-cluster	coding_sequence_variant;missense_variant;intron_variant	ANTXR2	A:0.00004:1:TOMMO|A:0.00003:1:ALFA
rs919099773	4	79977655	C>A,G,T	snv		by-frequency;by-alfa;by-cluster	coding_sequence_variant;missense_variant	ANTXR2	A:0.000007:1:GnomAD|T:0.00001:2:GnomAD_exomes|G:0.000004:1:TOPMED|G:0.:0:ALFA
rs921626277	4	80033485	T>G	snv		by-frequency;by-alfa;by-cluster	coding_sequence_variant;missense_variant	ANTXR2	G:0.000021:3:GnomAD|G:0.000008:2:TOPMED|G:0.:0:ALFA
rs925571260	4	80055363	T>C,G	snv		by-frequency;by-alfa;by-cluster	coding_sequence_variant;synonymous_variant;missense_variant	ANTXR2	C:0.000014:2:GnomAD|G:0.:0:ALFA
rs941484155	4	80018956	C>A,T	snv		by-frequency;by-alfa;by-cluster	coding_sequence_variant;missense_variant	ANTXR2	T:0.000007:1:GnomAD|T:0.000004:1:TOPMED|T:0.:0:ALFA
rs956732068	4	80035977	A>C	snv		by-frequency;by-alfa;by-cluster	missense_variant;coding_sequence_variant	ANTXR2	C:0.000007:1:GnomAD|C:0.000008:2:TOPMED|C:0.:0:ALFA
rs961568694	4	79977679	G>A	snv		by-frequency;by-alfa;by-cluster	missense_variant;coding_sequence_variant	ANTXR2	A:0.000007:1:GnomAD|A:0.000071:1:ALFA
rs965588607	4	80033534	A>C,T	snv		by-frequency;by-alfa;by-cluster	missense_variant;coding_sequence_variant	ANTXR2	C:0.000004:1:GnomAD_exomes|T:0.000004:1:TOPMED|T:0.:0:ALFA
rs975482135	4	79978125	T>G	snv		by-frequency;by-alfa;by-cluster	coding_sequence_variant;missense_variant	ANTXR2	G:0.000014:2:GnomAD|G:0.000015:4:TOPMED|G:0.:0:ALFA
rs985456145	4	79984852	A>T	snv		by-cluster	missense_variant;coding_sequence_variant	ANTXR2
rs988002818	4	80072535	C>T	snv		by-frequency;by-alfa	missense_variant;coding_sequence_variant;intron_variant	ANTXR2	T:0.000011:3:TOPMED|T:0.000028:1:ALFA
rs993131961	4	80055406	G>A	snv			coding_sequence_variant;missense_variant	ANTXR2
rs995099668	4	80008570	A>G	snv		by-frequency;by-alfa;by-cluster	coding_sequence_variant;missense_variant	ANTXR2	G:0.000014:2:GnomAD|G:0.000004:1:TOPMED|G:0.:0:ALFA
rs998806929	4	80056001	A>C,G	snv		by-frequency;by-alfa;by-cluster	synonymous_variant;coding_sequence_variant;missense_variant	ANTXR2	G:0.:0:ALFA
rs1003051610	4	80031660	T>C	snv		by-frequency;by-alfa;by-cluster	coding_sequence_variant;missense_variant	ANTXR2	C:0.000011:3:TOPMED|C:0.000094:1:ALFA
rs1006447015	4	80031689	A>G	snv		by-frequency;by-alfa;by-cluster	coding_sequence_variant;missense_variant	ANTXR2	G:0.000007:1:GnomAD|G:0.:0:ALFA
rs1011719050	4	80008610	C>T	snv		by-frequency;by-alfa;by-cluster	coding_sequence_variant;missense_variant	ANTXR2	T:0.000021:3:GnomAD|T:0.000009:2:GnomAD_exomes|T:0.000546:1:Korea1K|T:0.000004:1:TOPMED|T:0.:0:ALFA
rs1013272170	4	79978014	G>A,T	snv		by-frequency;by-alfa;by-cluster	coding_sequence_variant;missense_variant	ANTXR2	T:0.000029:4:GnomAD|T:0.000015:4:TOPMED|T:0.:0:ALFA
rs1016209439	4	80055208	G>T	snv		by-frequency;by-alfa;by-cluster	coding_sequence_variant;missense_variant	ANTXR2	T:0.000021:3:GnomAD|T:0.000068:18:TOPMED|T:0.:0:ALFA
rs1018612740	4	79983889	T>G	snv			coding_sequence_variant;missense_variant	ANTXR2
rs1022955021	4	80008524	T>G	snv		by-frequency;by-alfa	coding_sequence_variant;missense_variant	ANTXR2	G:0.000004:1:TOPMED|G:0.:0:ALFA
rs1027309020	4	80055439	C>G	snv		by-frequency;by-alfa;by-cluster	coding_sequence_variant;missense_variant	ANTXR2	G:0.000004:1:GnomAD_exomes|G:0.000004:1:TOPMED|G:0.000056:2:ALFA
rs1032564896	4	80055952	T>A	snv			missense_variant;coding_sequence_variant	ANTXR2
rs1035219846	4	80031692	C>A	snv		by-frequency;by-alfa;by-cluster	missense_variant;coding_sequence_variant	ANTXR2	A:0.000007:1:GnomAD|A:0.000004:1:TOPMED|A:0.:0:ALFA
rs1043946989	4	80071650	C>T	snv		by-frequency;by-alfa;by-cluster	missense_variant;coding_sequence_variant;5_prime_UTR_variant	ANTXR2	T:0.000007:1:GnomAD|T:0.000008:2:TOPMED|T:0.:0:ALFA
rs1157215128	4	80033502	T>C	snv		by-frequency;by-alfa	coding_sequence_variant;missense_variant	ANTXR2	C:0.000004:1:TOPMED|C:0.:0:ALFA
rs1161116142	4	79984845	G>C	snv		by-frequency;by-cluster	coding_sequence_variant;missense_variant	ANTXR2	C:0.000004:1:GnomAD_exomes
rs1161131252	4	80033477	G>A	snv			coding_sequence_variant;missense_variant	ANTXR2
rs1165422447	4	79978024	A>G	snv		by-frequency;by-alfa;by-cluster	coding_sequence_variant;missense_variant	ANTXR2	G:0.000007:1:GnomAD|G:0.000004:1:TOPMED|G:0.:0:ALFA
rs1171478140	4	79977628	C>T	snv		by-frequency;by-alfa	coding_sequence_variant;missense_variant	ANTXR2	T:0.:0:ALFA
rs1173040945	4	80055957	G>T	snv			coding_sequence_variant;missense_variant	ANTXR2
rs1176987968	4	79977613	A>G	snv		by-frequency	coding_sequence_variant;intron_variant;missense_variant	ANTXR2	G:0.000005:1:GnomAD_exomes
rs1177691210	4	79977642	C>T	snv		by-frequency;by-alfa;by-cluster	coding_sequence_variant;missense_variant	ANTXR2	T:0.000007:1:GnomAD|T:0.000004:1:TOPMED|T:0.000028:1:ALFA
rs1178400422	4	79977610	C>A	snv		by-frequency;by-alfa;by-cluster	coding_sequence_variant;intron_variant;missense_variant	ANTXR2	A:0.000006:1:GnomAD_exomes|A:0.000004:1:TOPMED|A:0.000049:2:ALFA
rs1190274753	4	80035993	G>C	snv		by-frequency;by-alfa	coding_sequence_variant;missense_variant	ANTXR2	C:0.000004:1:TOPMED|C:0.:0:ALFA
rs1190532427	4	80069479	A>G	snv		by-frequency;by-alfa	coding_sequence_variant;missense_variant	ANTXR2	G:0.000004:1:GnomAD_exomes|G:0.000111:1:ALFA
rs1191719466	4	80069467	C>T	snv		by-frequency;by-cluster	coding_sequence_variant;missense_variant	ANTXR2	T:0.000004:1:GnomAD_exomes
rs1200548367	4	80055181	C>A,T	snv			coding_sequence_variant;missense_variant	ANTXR2
rs1206328812	4	80071628	A>T	snv		by-frequency	missense_variant;coding_sequence_variant;5_prime_UTR_variant	ANTXR2	T:0.000008:2:GnomAD_exomes
rs1206562819	4	80055151	T>C	snv			coding_sequence_variant;missense_variant	ANTXR2
rs1207452083	4	80033526	T>C	snv		by-frequency;by-alfa	coding_sequence_variant;missense_variant	ANTXR2	C:0.000004:1:GnomAD_exomes|C:0.000047:1:ALFA
rs1209018207	4	80031677	C>T	snv			coding_sequence_variant;missense_variant	ANTXR2
rs1209109127	4	80018921	A>C	snv		by-frequency	coding_sequence_variant;missense_variant	ANTXR2	C:0.000007:1:GnomAD_exomes
rs1209449061	4	80008528	C>T	snv		by-frequency;by-alfa;by-cluster	coding_sequence_variant;missense_variant	ANTXR2	T:0.000007:1:GnomAD|T:0.000004:1:TOPMED|T:0.:0:ALFA
rs1214589037	4	80055175	C>G	snv		by-frequency;by-alfa	coding_sequence_variant;missense_variant	ANTXR2	G:0.000015:4:TOPMED|G:0.:0:ALFA
rs1215175695	4	80072466	C>A,G	snv		by-frequency;by-alfa;by-cluster	coding_sequence_variant;intron_variant;missense_variant	ANTXR2	G:0.000004:1:TOPMED|G:0.:0:ALFA
rs1217186860	4	80008531	C>A	snv			coding_sequence_variant;missense_variant	ANTXR2
rs1217816889	4	80072511	G>A,C	snv		by-frequency;by-alfa;by-cluster	intron_variant;coding_sequence_variant;missense_variant	ANTXR2	C:0.:0:ALFA
rs1218485797	4	79984824	T>C	snv		by-frequency	coding_sequence_variant;missense_variant	ANTXR2	C:0.000008:2:GnomAD_exomes
rs1220487705	4	80055973	T>A	snv		by-frequency;by-alfa	coding_sequence_variant;missense_variant	ANTXR2	A:0.:0:ALFA
rs1220854816	4	80033540	C>T	snv		by-frequency;by-alfa	coding_sequence_variant;missense_variant	ANTXR2	T:0.:0:ALFA
rs1226354843	4	80033541	C>T	snv		by-frequency;by-alfa;by-cluster	coding_sequence_variant;missense_variant	ANTXR2	T:0.000007:1:GnomAD|T:0.000004:1:TOPMED|T:0.:0:ALFA
rs1227901701	4	80072520	C>A	snv		by-frequency;by-alfa	coding_sequence_variant;intron_variant;missense_variant	ANTXR2	A:0.:0:ALFA
rs1228694393	4	80069436	C>A	snv			coding_sequence_variant;missense_variant	ANTXR2
rs1230311797	4	80033513	C>T	snv		by-frequency;by-alfa;by-cluster	coding_sequence_variant;missense_variant	ANTXR2	T:0.000007:1:GnomAD|T:0.000342:1:KOREAN|T:0.00006:1:TOMMO|T:0.000004:1:TOPMED|T:0.:0:ALFA
rs1230778610	4	80069475	G>A	snv		by-frequency;by-alfa;by-cluster	coding_sequence_variant;missense_variant	ANTXR2	A:0.000007:1:GnomAD|A:0.000004:1:TOPMED|A:0.:0:ALFA
rs1238349684	4	79978022	C>A	snv		by-frequency;by-alfa;by-cluster	missense_variant;coding_sequence_variant	ANTXR2	A:0.0002:1:Estonian|A:0.0002:1:ALFA
rs1241800412	4	80055199	A>T	snv		by-frequency;by-alfa	missense_variant;coding_sequence_variant	ANTXR2	T:0.000008:2:TOPMED|T:0.:0:ALFA
rs1245754078	4	80069446	T>G	snv		by-frequency;by-alfa	missense_variant;coding_sequence_variant	ANTXR2	G:0.000014:2:GnomAD|G:0.:0:ALFA
rs1247139963	4	79978044	T>C	snv		by-frequency;by-alfa;by-cluster	missense_variant;coding_sequence_variant	ANTXR2	C:0.000007:1:GnomAD|C:0.000004:1:GnomAD_exomes|C:0.000004:1:TOPMED|C:0.:0:ALFA
rs1248308106	4	80008562	T>A	snv		by-frequency;by-alfa;by-cluster	missense_variant;coding_sequence_variant	ANTXR2	A:0.000014:2:GnomAD|A:0.000008:2:TOPMED|A:0.:0:ALFA
rs1248921392	4	80008547	A>T	snv		by-frequency;by-alfa	missense_variant;coding_sequence_variant	ANTXR2	T:0.000004:1:GnomAD_exomes|T:0.000047:1:ALFA
rs1249418911	4	80033543	C>T	snv		by-frequency	missense_variant;coding_sequence_variant	ANTXR2	T:0.000004:1:GnomAD_exomes
rs1254185811	4	79983928	C>A	snv		by-frequency;by-alfa;by-cluster	missense_variant;coding_sequence_variant	ANTXR2	A:0.000007:1:GnomAD|A:0.000008:2:TOPMED|A:0.:0:ALFA
rs1257801624	4	79983951	G>C	snv		by-frequency;by-alfa	missense_variant;coding_sequence_variant	ANTXR2	C:0.000004:1:TOPMED|C:0.:0:ALFA
rs1258022951	4	80072553	G>A	snv			missense_variant;coding_sequence_variant;intron_variant	ANTXR2
rs1260918649	4	80071619	T>C	snv		by-frequency;by-alfa;by-cluster	missense_variant;5_prime_UTR_variant;coding_sequence_variant	ANTXR2	C:0.000007:1:GnomAD|C:0.000004:1:TOPMED|C:0.:0:ALFA
rs1261528944	4	80055443	C>T	snv		by-frequency;by-alfa;by-cluster	missense_variant;coding_sequence_variant	ANTXR2	T:0.000007:1:GnomAD|T:0.000004:1:TOPMED|T:0.:0:ALFA
rs1263789551	4	80072475	C>A,T	snv		by-frequency;by-alfa;by-cluster	missense_variant;intron_variant;coding_sequence_variant	ANTXR2	T:0.000007:1:GnomAD|A:0.000008:2:TOPMED|T:0.:0:ALFA
rs1264054061	4	80055997	C>T	snv		by-frequency;by-cluster	missense_variant;coding_sequence_variant	ANTXR2	T:0.000007:1:GnomAD
rs1264091862	4	80055194	C>G	snv		by-frequency;by-alfa;by-cluster	missense_variant;coding_sequence_variant	ANTXR2	G:0.000007:1:GnomAD|G:0.000004:1:TOPMED|G:0.:0:ALFA
rs1265291428	4	80031674	A>G	snv		by-frequency;by-alfa;by-cluster	missense_variant;coding_sequence_variant	ANTXR2	G:0.000007:1:GnomAD|G:0.000006:1:GnomAD_exomes|G:0.000004:1:TOPMED|G:0.:0:ALFA
rs1274483092	4	80054324	T>C	snv		by-frequency;by-alfa;by-cluster	missense_variant;coding_sequence_variant	ANTXR2	C:0.000014:2:GnomAD|C:0.000023:6:TOPMED|C:0.:0:ALFA
rs1274788314	4	80072432	A>T	snv		by-frequency;by-alfa	intron_variant;missense_variant;coding_sequence_variant	ANTXR2	T:0.000004:1:TOPMED|T:0.:0:ALFA
rs1277354918	4	80055157	T>C,G	snv		by-frequency;by-alfa;by-cluster	missense_variant;coding_sequence_variant	ANTXR2	G:0.000017:3:GnomAD_exomes|C:0.000008:2:TOPMED|G:0.:0:ALFA
rs1277873534	4	79977653	C>A,T	snv		by-frequency;by-alfa	missense_variant;coding_sequence_variant	ANTXR2	T:0.00005:1:ALFA
rs1284172791	4	80072494	C>G,T	snv		by-frequency;by-alfa;by-cluster	coding_sequence_variant;missense_variant;intron_variant	ANTXR2	T:0.:0:ALFA
rs1288758254	4	80054352	G>A	snv		by-frequency;by-alfa;by-cluster	coding_sequence_variant;missense_variant	ANTXR2	A:0.000009:2:GnomAD_exomes|A:0.000008:2:TOPMED|A:0.000049:2:ALFA
rs1290660074	4	80072509	C>T	snv		by-frequency;by-alfa;by-cluster	coding_sequence_variant;missense_variant;intron_variant	ANTXR2	T:0.0001:1:ALFA
rs1292859081	4	79983882	A>G	snv		by-frequency;by-alfa;by-cluster	coding_sequence_variant;missense_variant	ANTXR2	G:0.000007:1:GnomAD|G:0.:0:ALFA
rs1298333425	4	80072460	T>C,G	snv		by-frequency;by-alfa;by-cluster	coding_sequence_variant;intron_variant;missense_variant	ANTXR2	C:0.000029:4:GnomAD|C:0.000004:1:GnomAD_exomes|G:0.:0:ALFA
rs1300084166	4	80031651	G>A	snv		by-frequency;by-alfa;by-cluster	coding_sequence_variant;missense_variant	ANTXR2	A:0.000006:1:GnomAD_exomes|A:0.000004:1:TOPMED|A:0.:0:ALFA
rs1309741566	4	79978017	G>A	snv		by-frequency;by-alfa;by-cluster	missense_variant;coding_sequence_variant	ANTXR2	A:0.000007:1:GnomAD|A:0.:0:ALFA
rs1313300963	4	80054345	C>A	snv		by-frequency;by-alfa	missense_variant;coding_sequence_variant	ANTXR2	A:0.000008:2:TOPMED|A:0.:0:ALFA
rs1315183028	4	79977683	A>G	snv		by-frequency;by-alfa	missense_variant;coding_sequence_variant	ANTXR2	G:0.000004:1:TOPMED|G:0.:0:ALFA
rs1316561811	4	80055430	G>T	snv			missense_variant;coding_sequence_variant	ANTXR2
rs1320164744	4	79983906	C>T	snv		by-frequency;by-alfa;by-cluster	coding_sequence_variant;missense_variant	ANTXR2	T:0.000007:1:GnomAD|T:0.000047:1:ALFA
rs1320336898	4	79978071	G>A	snv		by-frequency;by-alfa;by-cluster	coding_sequence_variant;missense_variant	ANTXR2	A:0.:0:GnomAD|A:0.000004:1:GnomAD_exomes|A:0.000342:1:KOREAN|A:0.:0:ALFA
rs1324592456	4	79978012	T>C	snv		by-frequency;by-alfa;by-cluster	coding_sequence_variant;missense_variant	ANTXR2	C:0.000014:2:GnomAD|C:0.000019:5:TOPMED|C:0.000028:1:ALFA
rs1326074366	4	79978167	C>G	snv		by-frequency;by-alfa	coding_sequence_variant;missense_variant	ANTXR2	G:0.000004:1:TOPMED|G:0.:0:ALFA
rs1327274570	4	80055976	C>A	snv			coding_sequence_variant;missense_variant	ANTXR2
rs1328703860	4	80072440	T>C	snv		by-frequency;by-alfa;by-cluster	intron_variant;missense_variant;coding_sequence_variant	ANTXR2	C:0.000007:1:GnomAD|C:0.000004:1:TOPMED|C:0.:0:ALFA
rs1329770281	4	80008607	T>A	snv		by-frequency	missense_variant;coding_sequence_variant	ANTXR2	A:0.000004:1:GnomAD_exomes
rs1329997361	4	80071611	C>T	snv		by-frequency;by-alfa;by-cluster	5_prime_UTR_variant;missense_variant;coding_sequence_variant	ANTXR2	T:0.000007:1:GnomAD|T:0.000011:3:TOPMED|T:0.:0:ALFA
rs1332402852	4	80031670	C>A	snv		by-frequency;by-alfa	missense_variant;coding_sequence_variant	ANTXR2	A:0.000008:2:TOPMED|A:0.:0:ALFA
rs1337684700	4	79984850	G>A	snv		by-frequency	missense_variant;coding_sequence_variant	ANTXR2	A:0.000004:1:GnomAD_exomes
rs1337770902	4	80071587	C>T	snv		by-frequency	5_prime_UTR_variant;missense_variant;coding_sequence_variant	ANTXR2	T:0.000004:1:GnomAD_exomes
rs1338484314	4	79978081	G>A	snv		by-frequency;by-alfa;by-cluster	missense_variant;coding_sequence_variant	ANTXR2	A:0.000007:1:GnomAD|A:0.000004:1:TOPMED|A:0.:0:ALFA
rs1346392916	4	80054286	C>T	snv		by-frequency;by-alfa	missense_variant;coding_sequence_variant	ANTXR2	T:0.000014:2:GnomAD|T:0.:0:ALFA
rs1347056285	4	80054315	G>C	snv			missense_variant;coding_sequence_variant	ANTXR2
rs1347248376	4	80018901	T>A,C,G	snv		by-frequency;by-alfa;by-cluster	synonymous_variant;missense_variant;coding_sequence_variant	ANTXR2	A:0.000007:1:GnomAD|C:0.:0:ALFA
rs1351198331	4	80033472	T>C	snv		by-frequency;by-alfa	coding_sequence_variant;missense_variant	ANTXR2	C:0.000011:3:TOPMED|C:0.:0:ALFA
rs1354197095	4	80018918	T>C	snv		by-frequency;by-alfa;by-cluster	coding_sequence_variant;missense_variant	ANTXR2	C:0.000004:1:TOPMED|C:0.:0:ALFA
rs1356556274	4	79978021	A>G	snv		by-frequency	coding_sequence_variant;missense_variant	ANTXR2	G:0.000004:1:GnomAD_exomes
rs1360588219	4	80008532	A>C	snv		by-frequency;by-alfa	coding_sequence_variant;missense_variant	ANTXR2	C:0.000004:1:TOPMED|C:0.:0:ALFA
rs1362802096	4	79978066	G>A	snv			missense_variant;coding_sequence_variant	ANTXR2
rs1363859419	4	80072428	G>A	snv		by-frequency;by-cluster	missense_variant;coding_sequence_variant;intron_variant	ANTXR2	A:0.000007:1:GnomAD
rs1366734103	4	80018966	C>T	snv			missense_variant;coding_sequence_variant	ANTXR2
rs1368685047	4	80072415	A>C	snv		by-frequency;by-alfa	missense_variant;coding_sequence_variant;intron_variant	ANTXR2	C:0.000004:1:TOPMED|C:0.:0:ALFA
rs1371923498	4	80056004	G>C	snv		by-frequency;by-alfa;by-cluster	missense_variant;coding_sequence_variant	ANTXR2	C:0.000007:1:GnomAD|C:0.000004:1:TOPMED|C:0.000028:1:ALFA
rs1375736258	4	80071599	C>T	snv		by-frequency;by-alfa;by-cluster	missense_variant;coding_sequence_variant;5_prime_UTR_variant	ANTXR2	T:0.000007:1:GnomAD|T:0.000004:1:TOPMED|T:0.:0:ALFA
rs1382093806	4	80072513	G>A,T	snv		by-frequency;by-alfa;by-cluster	intron_variant;missense_variant;coding_sequence_variant;synonymous_variant	ANTXR2	T:0.000014:2:GnomAD|A:0.000004:1:GnomAD_exomes|T:0.000008:2:TOPMED|T:0.000028:1:ALFA
rs1385584479	4	80072482	G>C	snv		by-frequency;by-alfa;by-cluster	intron_variant;missense_variant;coding_sequence_variant	ANTXR2	C:0.000007:1:GnomAD|C:0.000546:1:Korea1K|C:0.000008:2:TOPMED|C:0.000071:1:ALFA
rs1397015975	4	80055943	C>T	snv		by-frequency;by-alfa;by-cluster	missense_variant;coding_sequence_variant	ANTXR2	T:0.000004:1:TOPMED|T:0.:0:ALFA
rs1406411240	4	80035981	A>G	snv			missense_variant;coding_sequence_variant	ANTXR2
rs1406698135	4	79983967	C>T	snv		by-frequency	missense_variant;coding_sequence_variant	ANTXR2	T:0.000004:1:GnomAD_exomes
rs1411831216	4	80008598	T>C	snv		by-frequency	missense_variant;coding_sequence_variant	ANTXR2	C:0.000008:2:GnomAD_exomes
rs1413809403	4	80031690	C>T	snv		by-frequency;by-alfa;by-cluster	missense_variant;coding_sequence_variant	ANTXR2	T:0.000007:1:GnomAD|T:0.000008:2:TOPMED|T:0.:0:ALFA
rs1414084308	4	80054349	C>G	snv		by-frequency;by-alfa	missense_variant;coding_sequence_variant	ANTXR2	G:0.000011:3:TOPMED|G:0.:0:ALFA
rs1416759412	4	79977643	A>G	snv		by-frequency;by-alfa	missense_variant;coding_sequence_variant	ANTXR2	G:0.000004:1:TOPMED|G:0.:0:ALFA
rs1416813620	4	80055419	T>C	snv		by-frequency;by-alfa	missense_variant;coding_sequence_variant	ANTXR2	C:0.000008:2:GnomAD_exomes|C:0.000223:2:ALFA
rs1417443894	4	80072557	C>G,T	snv		by-frequency;by-alfa;by-cluster	intron_variant;missense_variant;coding_sequence_variant	ANTXR2	T:0.000012:2:GnomAD_exomes|G:0.000004:1:TOPMED|G:0.:0:ALFA
rs1418395419	4	80008592	C>T	snv		by-frequency;by-alfa;by-cluster	missense_variant;coding_sequence_variant	ANTXR2	T:0.000007:1:GnomAD|T:0.:0:ALFA
rs1418883973	4	80008595	T>C	snv		by-frequency;by-alfa;by-cluster	missense_variant;coding_sequence_variant	ANTXR2	C:0.000014:2:GnomAD|C:0.000008:2:TOPMED|C:0.:0:ALFA
rs1419616024	4	79984841	G>A	snv		by-frequency;by-alfa;by-cluster	coding_sequence_variant;missense_variant	ANTXR2	A:0.000004:1:GnomAD_exomes|A:0.000011:3:TOPMED|A:0.:0:ALFA
rs1419745925	4	80072461	G>A,C	snv		by-frequency;by-alfa	coding_sequence_variant;stop_gained;missense_variant;intron_variant	ANTXR2	C:0.000004:1:TOPMED|C:0.:0:ALFA
rs1419834582	4	80072560	T>C	snv			initiator_codon_variant;missense_variant;intron_variant	ANTXR2
rs1421369801	4	80036020	A>C	snv		by-frequency;by-alfa;by-cluster	coding_sequence_variant;missense_variant	ANTXR2	C:0.000007:1:GnomAD|C:0.:0:ALFA
rs1423358476	4	79978120	T>C	snv		by-frequency;by-alfa;by-cluster	coding_sequence_variant;missense_variant	ANTXR2	C:0.000014:2:GnomAD|C:0.000008:2:GnomAD_exomes|C:0.000004:1:TOPMED|C:0.:0:ALFA
rs1425437347	4	80055412	G>A,C	snv		by-frequency;by-alfa;by-cluster	coding_sequence_variant;missense_variant	ANTXR2	C:0.000007:1:GnomAD|C:0.000004:1:TOPMED|C:0.:0:ALFA
rs1427564738	4	80033559	T>C	snv		by-frequency	coding_sequence_variant;missense_variant	ANTXR2	C:0.000005:1:GnomAD_exomes
rs1429105866	4	80008573	A>C	snv		by-frequency;by-alfa;by-cluster	coding_sequence_variant;missense_variant	ANTXR2	C:0.000014:2:GnomAD|C:0.000008:2:TOPMED|C:0.:0:ALFA
rs1432104811	4	80055970	G>C	snv			missense_variant;coding_sequence_variant	ANTXR2
rs1433416506	4	80055173	C>T	snv		by-frequency;by-alfa;by-cluster	missense_variant;coding_sequence_variant	ANTXR2	T:0.000007:1:GnomAD|T:0.000017:3:GnomAD_exomes|T:0.:0:ALFA
rs1433719156	4	79977629	C>T	snv		by-frequency;by-alfa	missense_variant;coding_sequence_variant	ANTXR2	T:0.000005:1:GnomAD_exomes|T:0.000004:1:TOPMED|T:0.:0:ALFA
rs1433938945	4	80035986	C>T	snv			missense_variant;coding_sequence_variant	ANTXR2
rs1436179831	4	80031640	G>C	snv			missense_variant;coding_sequence_variant	ANTXR2
rs1436912665	4	80018902	T>C	snv		by-frequency;by-alfa;by-cluster	missense_variant;coding_sequence_variant	ANTXR2	C:0.000007:1:GnomAD|C:0.000004:1:TOPMED|C:0.:0:ALFA
rs1445359013	4	80018939	A>C	snv		by-frequency	missense_variant;coding_sequence_variant	ANTXR2	C:0.000008:1:GnomAD_exomes
rs1445873711	4	80033495	G>A	snv		by-frequency;by-alfa;by-cluster	missense_variant;coding_sequence_variant	ANTXR2	A:0.000007:1:GnomAD|A:0.000008:2:GnomAD_exomes|A:0.000004:1:TOPMED|A:0.:0:ALFA
rs1446027233	4	79984862	A>G	snv			missense_variant;coding_sequence_variant	ANTXR2
rs1449201681	4	80008596	G>C	snv		by-frequency;by-alfa;by-cluster	missense_variant;coding_sequence_variant	ANTXR2	C:0.000004:1:TOPMED|C:0.000071:1:ALFA
rs1449639863	4	80036029	G>T	snv		by-frequency	missense_variant;coding_sequence_variant	ANTXR2	T:0.000018:2:GnomAD_exomes
rs1452918628	4	79978076	G>A,C	snv		by-frequency;by-cluster	missense_variant;coding_sequence_variant;synonymous_variant	ANTXR2	A:0.000007:1:GnomAD|C:0.000008:2:GnomAD_exomes
rs1453112150	4	80055454	A>T	snv		by-frequency;by-alfa;by-cluster	missense_variant;coding_sequence_variant	ANTXR2	T:0.000007:1:GnomAD|T:0.000004:1:GnomAD_exomes|T:0.000004:1:TOPMED|T:0.:0:ALFA
rs1456733753	4	79983942	T>A	snv		by-frequency;by-alfa;by-cluster	missense_variant;coding_sequence_variant	ANTXR2	A:0.000007:1:GnomAD|A:0.000004:1:TOPMED|A:0.:0:ALFA
rs1459332706	4	80031626	C>G	snv			missense_variant;coding_sequence_variant	ANTXR2
rs1460204666	4	79977590	G>C	snv		by-frequency	intron_variant;missense_variant;coding_sequence_variant	ANTXR2	C:0.000006:1:GnomAD_exomes
rs1460783649	4	79978039	G>A	snv		by-frequency;by-alfa	missense_variant;coding_sequence_variant	ANTXR2	A:0.000004:1:TOPMED|A:0.000071:1:ALFA
rs1461170229	4	79907456	T>C	snv		by-frequency;by-alfa	genic_downstream_transcript_variant;missense_variant;coding_sequence_variant	ANTXR2	C:0.:0:ALFA
rs1463265216	4	80072484	C>A	snv		by-frequency;by-alfa;by-cluster	intron_variant;missense_variant;coding_sequence_variant	ANTXR2	A:0.000004:1:TOPMED|A:0.:0:ALFA
rs1463290646	4	80072467	G>C	snv		by-frequency;by-cluster	intron_variant;missense_variant;coding_sequence_variant	ANTXR2	C:0.000007:1:GnomAD
rs1465442147	4	80031672	G>T	snv		by-frequency;by-alfa	missense_variant;coding_sequence_variant	ANTXR2	T:0.000007:1:GnomAD|T:0.:0:ALFA
rs1466085824	4	80018926	C>A	snv		by-frequency;by-alfa;by-cluster	missense_variant;coding_sequence_variant	ANTXR2	A:0.000007:1:GnomAD|A:0.000004:1:TOPMED|A:0.:0:ALFA
rs1469156165	4	80031662	G>A,C	snv		by-frequency;by-alfa;by-cluster	missense_variant;coding_sequence_variant	ANTXR2	C:0.00014:2:ALFA
rs1469416082	4	80033552	A>G	snv		by-frequency;by-cluster	missense_variant;coding_sequence_variant	ANTXR2	G:0.0005:1:Korea1K
rs1471155041	4	79978164	C>A	snv			missense_variant;coding_sequence_variant	ANTXR2
rs1471976969	4	79977675	C>A,T	snv			missense_variant;coding_sequence_variant;synonymous_variant	ANTXR2
rs1473386624	4	80069472	G>A	snv		by-frequency;by-alfa;by-cluster	missense_variant;coding_sequence_variant	ANTXR2	A:0.000064:9:GnomAD|A:0.000025:6:GnomAD_exomes|A:0.000042:11:TOPMED|A:0.:0:ALFA
rs1484344928	4	80008600	G>A,T	snv		by-frequency;by-alfa	missense_variant;coding_sequence_variant	ANTXR2	T:0.00003:1:ALFA
rs1553896410	4	80072479	C>T	snv		by-frequency	intron_variant;missense_variant;coding_sequence_variant	ANTXR2	T:0.000009:1:ExAC|T:0.000004:1:GnomAD_exomes
rs1560415534	4	80036028	A>G	snv			missense_variant;coding_sequence_variant	ANTXR2
rs1560929728	4	79978100	A>C	snv		by-frequency	coding_sequence_variant;missense_variant	ANTXR2	C:0.000004:1:GnomAD_exomes
rs1560929799	4	79978114	C>G	snv		by-frequency	coding_sequence_variant;missense_variant	ANTXR2	G:0.000004:1:GnomAD_exomes
rs1560939150	4	79983970	C>T	snv		by-frequency	coding_sequence_variant;missense_variant	ANTXR2	T:0.000004:1:GnomAD_exomes
rs1578071809	4	79907461	A>C,G	snv		by-frequency;by-cluster	genic_downstream_transcript_variant;missense_variant;coding_sequence_variant	ANTXR2	C:0.0011:2:Korea1K
rs1578124397	4	79977619	A>C	snv		by-frequency	splice_donor_variant;missense_variant;coding_sequence_variant	ANTXR2	C:0.0011:2:Korea1K
rs1578124435	4	79977652	A>C	snv		by-frequency	missense_variant;coding_sequence_variant	ANTXR2	C:0.0076:14:Korea1K
rs1578129757	4	79983900	A>C	snv		by-frequency	missense_variant;coding_sequence_variant	ANTXR2	C:0.0109:20:Korea1K
rs1578130868	4	79984859	A>G	snv		by-frequency;by-alfa	missense_variant;coding_sequence_variant	ANTXR2	G:0.:0:ALFA
rs1578188524	4	80054287	T>G	snv		by-frequency;by-alfa	missense_variant;coding_sequence_variant	ANTXR2	G:0.:0:ALFA
rs1578190133	4	80055948	T>C	snv		by-frequency	missense_variant;coding_sequence_variant	ANTXR2	C:0.0005:1:Korea1K
rs1578202486	4	80071607	T>C	snv		by-frequency;by-cluster	5_prime_UTR_variant;missense_variant;coding_sequence_variant	ANTXR2	T:0.5:1:SGDP_PRJ
rs1578203148	4	80072419	C>T	snv		by-frequency	intron_variant;coding_sequence_variant;missense_variant	ANTXR2	T:0.0003:1:KOREAN
rs1578203277	4	80072487	C>A	snv		by-frequency	intron_variant;coding_sequence_variant;missense_variant	ANTXR2	A:0.0005:1:Korea1K
rs1578203281	4	80072488	T>G	snv		by-frequency	intron_variant;coding_sequence_variant;missense_variant	ANTXR2	G:0.0005:1:Korea1K
rs1729692511	4	79977586	G>A	snv		by-frequency;by-alfa	missense_variant;intron_variant;coding_sequence_variant	ANTXR2	A:0.:0:ALFA
rs1729696733	4	79977659	C>T	snv		by-frequency;by-alfa	missense_variant;coding_sequence_variant	ANTXR2	T:0.000004:1:TOPMED|T:0.:0:ALFA
rs1729696882	4	79977661	T>C	snv		by-frequency;by-alfa	missense_variant;coding_sequence_variant	ANTXR2	C:0.00005:1:ALFA
rs1729698214	4	79977680	C>T	snv		by-frequency;by-alfa	missense_variant;coding_sequence_variant	ANTXR2	T:0.:0:ALFA
rs1729699089	4	79977691	T>C	snv		by-frequency	missense_variant;coding_sequence_variant	ANTXR2	C:0.000007:1:GnomAD
rs1729712924	4	79978015	G>C	snv		by-frequency	missense_variant;coding_sequence_variant	ANTXR2	C:0.000007:1:GnomAD
rs1729714150	4	79978032	T>C	snv		by-frequency;by-alfa	missense_variant;coding_sequence_variant	ANTXR2	C:0.:0:ALFA
rs1729717944	4	79978083	T>C	snv		by-frequency;by-alfa	missense_variant;coding_sequence_variant	ANTXR2	C:0.000007:1:GnomAD|C:0.:0:ALFA
rs1729719590	4	79978108	C>A,T	snv		by-frequency;by-alfa;by-cluster	missense_variant;coding_sequence_variant	ANTXR2	T:0.000004:1:TOPMED|T:0.:0:ALFA
rs1729723126	4	79978174	C>A	snv		by-frequency;by-alfa	missense_variant;coding_sequence_variant	ANTXR2	A:0.:0:ALFA
rs1729990833	4	79983879	T>A	snv		by-frequency;by-alfa	coding_sequence_variant;missense_variant	ANTXR2	A:0.000004:1:TOPMED|A:0.:0:ALFA
rs1729990971	4	79983881	C>T	snv		by-frequency;by-alfa	coding_sequence_variant;missense_variant	ANTXR2	T:0.:0:ALFA
rs1729992242	4	79983901	C>A,T	snv		by-frequency;by-alfa;by-cluster	coding_sequence_variant;missense_variant	ANTXR2	T:0.000035:1:TOMMO|A:0.000004:1:TOPMED|A:0.:0:ALFA
rs1729994286	4	79983940	A>T	snv		by-frequency;by-alfa	coding_sequence_variant;missense_variant	ANTXR2	T:0.000004:1:TOPMED|T:0.:0:ALFA
rs1730044390	4	79984827	G>A	snv		by-frequency;by-alfa	coding_sequence_variant;missense_variant	ANTXR2	A:0.000004:1:TOPMED|A:0.:0:ALFA
rs1731419310	4	80008546	C>A	snv		by-frequency;by-alfa	missense_variant;coding_sequence_variant	ANTXR2	A:0.000004:1:TOPMED|A:0.:0:ALFA
rs1731421578	4	80008588	A>G	snv		by-frequency;by-cluster	missense_variant;coding_sequence_variant	ANTXR2	G:0.00025:4:TOMMO
rs1731424138	4	80008615	G>A	snv			missense_variant;coding_sequence_variant	ANTXR2
rs1732012071	4	80018936	C>G	snv		by-frequency;by-alfa	coding_sequence_variant;missense_variant	ANTXR2	G:0.00005:1:ALFA
rs1732012359	4	80018938	G>T	snv		by-frequency;by-alfa;by-cluster	coding_sequence_variant;missense_variant	ANTXR2	T:0.000007:1:GnomAD|T:0.000004:1:TOPMED|T:0.:0:ALFA
rs1732013170	4	80018953	A>G	snv		by-frequency	coding_sequence_variant;missense_variant	ANTXR2	G:0.000007:1:GnomAD
rs1732699750	4	80031638	A>G	snv		by-frequency;by-alfa	coding_sequence_variant;missense_variant	ANTXR2	G:0.000007:1:GnomAD|G:0.:0:ALFA
rs1732700442	4	80031650	G>A	snv		by-frequency;by-alfa	coding_sequence_variant;missense_variant	ANTXR2	A:0.:0:ALFA
rs1732800295	4	80033520	T>G	snv			coding_sequence_variant;missense_variant	ANTXR2
rs1732801805	4	80033531	A>C	snv		by-frequency;by-cluster	coding_sequence_variant;missense_variant	ANTXR2	C:0.00004:1:TOMMO
rs1732804031	4	80033550	T>C	snv		by-frequency;by-alfa	coding_sequence_variant;missense_variant	ANTXR2	C:0.00003:1:ALFA
rs1732937094	4	80035975	C>A,T	snv		by-frequency;by-alfa;by-cluster	coding_sequence_variant;missense_variant	ANTXR2	T:0.000004:1:TOPMED|T:0.:0:ALFA
rs1733888173	4	80054282	A>T	snv		by-frequency;by-alfa	missense_variant;coding_sequence_variant	ANTXR2	T:0.:0:ALFA
rs1733891028	4	80054312	A>G	snv		by-frequency;by-alfa	missense_variant;coding_sequence_variant	ANTXR2	G:0.:0:ALFA
rs1733891856	4	80054316	G>C	snv		by-frequency;by-alfa	missense_variant;coding_sequence_variant	ANTXR2	C:0.:0:ALFA
rs1733893104	4	80054331	T>C	snv		by-frequency;by-alfa	missense_variant;coding_sequence_variant	ANTXR2	C:0.000004:1:TOPMED|C:0.:0:ALFA
rs1733893343	4	80054335	A>C	snv		by-frequency;by-alfa	missense_variant;coding_sequence_variant	ANTXR2	C:0.000004:1:TOPMED|C:0.:0:ALFA
rs1733894358	4	80054347	T>A	snv		by-frequency;by-alfa	missense_variant;coding_sequence_variant	ANTXR2	A:0.000007:1:GnomAD|A:0.:0:ALFA
rs1733935306	4	80055176	C>G,T	snv		by-frequency;by-cluster	missense_variant;coding_sequence_variant	ANTXR2	G:0.000007:1:GnomAD
rs1733936698	4	80055210	T>C	snv		by-frequency;by-alfa	missense_variant;coding_sequence_variant	ANTXR2	C:0.:0:ALFA
rs1733937036	4	80055217	G>A	snv		by-frequency;by-alfa;by-cluster	missense_variant;coding_sequence_variant	ANTXR2	A:0.000007:1:GnomAD|A:0.000008:2:TOPMED|A:0.:0:ALFA
rs1733946279	4	80055361	T>C	snv		by-frequency	missense_variant;coding_sequence_variant	ANTXR2	C:0.000007:1:GnomAD
rs1733946642	4	80055364	T>G	snv		by-frequency;by-alfa	missense_variant;coding_sequence_variant	ANTXR2	G:0.000008:2:TOPMED|G:0.:0:ALFA
rs1733946867	4	80055368	C>G	snv		by-frequency;by-alfa;by-cluster	missense_variant;coding_sequence_variant	ANTXR2	G:0.000007:1:GnomAD|G:0.000035:1:TOMMO|G:0.000004:1:TOPMED|G:0.:0:ALFA
rs1733947772	4	80055388	C>A	snv		by-frequency;by-alfa	missense_variant;coding_sequence_variant	ANTXR2	A:0.000004:1:TOPMED|A:0.:0:ALFA
rs1733950909	4	80055442	C>T	snv		by-frequency;by-alfa	missense_variant;coding_sequence_variant	ANTXR2	T:0.:0:ALFA
rs1733975513	4	80055935	C>A	snv		by-frequency;by-alfa	missense_variant;coding_sequence_variant	ANTXR2	A:0.000007:1:GnomAD|A:0.:0:ALFA
rs1733976567	4	80055950	G>A,C	snv		by-frequency;by-alfa;by-cluster	synonymous_variant;missense_variant;coding_sequence_variant	ANTXR2	C:0.:0:ALFA
rs1733976882	4	80055955	A>G	snv		by-frequency;by-alfa	missense_variant;coding_sequence_variant	ANTXR2	G:0.000004:1:TOPMED|G:0.:0:ALFA
rs1733977673	4	80055963	C>A	snv		by-frequency;by-alfa	missense_variant;coding_sequence_variant	ANTXR2	A:0.000004:1:TOPMED|A:0.:0:ALFA
rs1734677913	4	80069440	C>T	snv		by-frequency;by-alfa	missense_variant;coding_sequence_variant	ANTXR2	T:0.:0:ALFA
rs1734678852	4	80069449	A>C	snv		by-frequency;by-alfa	missense_variant;coding_sequence_variant	ANTXR2	C:0.000004:1:TOPMED|C:0.:0:ALFA
rs1734679481	4	80069459	A>C	snv		by-frequency;by-alfa	missense_variant;coding_sequence_variant	ANTXR2	C:0.000007:1:GnomAD|C:0.:0:ALFA
rs1734679624	4	80069463	G>A	snv		by-frequency;by-alfa	missense_variant;coding_sequence_variant	ANTXR2	A:0.00005:1:ALFA
rs1734679778	4	80069466	G>C	snv		by-frequency;by-alfa;by-cluster	missense_variant;coding_sequence_variant	ANTXR2	C:0.000007:1:GnomAD|C:0.000004:1:TOPMED|C:0.:0:ALFA
rs1734681005	4	80069482	C>A	snv		by-frequency;by-alfa	missense_variant;coding_sequence_variant	ANTXR2	A:0.000004:1:TOPMED|A:0.:0:ALFA
rs1734681135	4	80069487	A>G	snv		by-frequency;by-alfa	missense_variant;coding_sequence_variant	ANTXR2	G:0.000007:1:GnomAD|G:0.:0:ALFA
rs1734789446	4	80071613	A>G	snv		by-frequency;by-alfa	missense_variant;coding_sequence_variant;5_prime_UTR_variant	ANTXR2	G:0.:0:ALFA
rs1734791579	4	80071644	C>T	snv		by-frequency;by-cluster	missense_variant;coding_sequence_variant;5_prime_UTR_variant	ANTXR2	T:0.00004:1:TOMMO
rs1734842325	4	80072409	T>C	snv		by-frequency;by-alfa	intron_variant;missense_variant;coding_sequence_variant	ANTXR2	C:0.000004:1:TOPMED|C:0.000031:1:ALFA
rs1734843632	4	80072424	T>C	snv		by-frequency;by-alfa	intron_variant;missense_variant;coding_sequence_variant	ANTXR2	C:0.:0:GnomAD|C:0.:0:ALFA
rs1734844283	4	80072429	A>C	snv			intron_variant;missense_variant;coding_sequence_variant	ANTXR2
rs1734846264	4	80072451	G>A	snv		by-frequency;by-alfa	intron_variant;missense_variant;coding_sequence_variant	ANTXR2	A:0.000004:1:TOPMED|A:0.:0:ALFA
rs1734846425	4	80072452	G>A	snv		by-frequency;by-alfa	intron_variant;missense_variant;coding_sequence_variant	ANTXR2	A:0.:0:ALFA
rs1734850299	4	80072478	C>G	snv		by-frequency	intron_variant;missense_variant;coding_sequence_variant	ANTXR2	G:0.000007:1:GnomAD
rs1734854513	4	80072514	A>C	snv		by-frequency;by-alfa	intron_variant;missense_variant;coding_sequence_variant	ANTXR2	C:0.000004:1:TOPMED|C:0.:0:ALFA
rs1734854710	4	80072515	A>T	snv		by-frequency;by-alfa	intron_variant;missense_variant;coding_sequence_variant	ANTXR2	T:0.000007:1:GnomAD|T:0.:0:ALFA
rs1734855428	4	80072526	C>T	snv		by-frequency;by-alfa	intron_variant;missense_variant;coding_sequence_variant	ANTXR2	T:0.000004:1:TOPMED|T:0.000094:1:ALFA
rs1734856765	4	80072536	G>A	snv		by-frequency;by-alfa	intron_variant;missense_variant;coding_sequence_variant	ANTXR2	A:0.000004:1:TOPMED|A:0.:0:ALFA
rs1734857572	4	80072544	G>A	snv		by-frequency;by-alfa	intron_variant;missense_variant;coding_sequence_variant	ANTXR2	A:0.000004:1:TOPMED|A:0.:0:ALFA
rs1734857986	4	80072551	C>T	snv		by-frequency;by-alfa	intron_variant;missense_variant;coding_sequence_variant	ANTXR2	T:0.000004:1:TOPMED|T:0.:0:ALFA
rs1734858742	4	80072559	A>C	snv		by-frequency;by-alfa	intron_variant;missense_variant;initiator_codon_variant	ANTXR2	C:0.000004:1:TOPMED|C:0.:0:ALFA
rs2110012346	4	79978057	G>T	snv			missense_variant;coding_sequence_variant	ANTXR2
rs2110019410	4	79983894	C>T	snv		by-frequency	missense_variant;coding_sequence_variant	ANTXR2	T:0.00004:1:TOMMO
rs2110020913	4	79984853	T>G	snv			missense_variant;coding_sequence_variant	ANTXR2
rs2110068928	4	80018949	A>C	snv		by-frequency	missense_variant;coding_sequence_variant	ANTXR2	C:0.00004:1:TOMMO
rs2110082221	4	80031657	G>A	snv			missense_variant;coding_sequence_variant	ANTXR2
rs2110087027	4	80035978	C>A	snv		by-frequency;by-cluster	missense_variant;coding_sequence_variant	ANTXR2	A:0.0003:2:1000Genomes
rs2110109023	4	80055991	C>T	snv		by-frequency	missense_variant;coding_sequence_variant	ANTXR2	T:0.00011:3:TOMMO
rs2110129193	4	80072545	A>G	snv		by-frequency	missense_variant;coding_sequence_variant;intron_variant	ANTXR2	G:0.00028:8:TOMMO

## Sheet: Sheet2
rs	rs12647691				#NAME?
rs	61741646
rs	61741647
rs	113707133
rs	137852901
rs	137852902
rs	137852903
rs	137852904
rs	137852905
rs	185151361
rs	199499401
rs	202143525
rs	369528902
rs	372562244
rs	377185226
rs	530888685
rs	534683576
rs	756775841
rs	764149126
rs	768405615
rs	770869771
rs	781637328
rs	797045029
rs	886039907
rs	886041401
rs	886059658
rs	950616323
rs	995416393
rs	1057521726
rs	1445493382
rs	1460299885
rs	2110011671
rs	2110108311
rs	12647691
rs	12647691
rs	77105256
rs	142814802
rs	143428951
rs	190198202
rs	199587458
rs	199953987
rs	200054790
rs	200515576
rs	200536829
rs	200578380
rs	201551818
rs	201730036
rs	312262691
rs	312262692
rs	368118795
rs	368288611
rs	368740456
rs	369109280
rs	370094952
rs	370619047
rs	371103593
rs	371522758
rs	371917819
rs	372783343
rs	373907267
rs	374723881
rs	376076187
rs	376950692
rs	386676514
rs	529468896
rs	532015359
rs	540835039
rs	561072388
rs	561763881
rs	571170248
rs	576196788
rs	745368351
rs	746640754
rs	747281298
rs	747494016
rs	747788193
rs	748181804
rs	748922958
rs	749268701
rs	749380201
rs	750324212
rs	750516728
rs	751573918
rs	751742912
rs	751939306
rs	752146047
rs	752382047
rs	752425965
rs	752921909
rs	752921993
rs	753101338
rs	753274593
rs	753950824
rs	754092088
rs	754719897
rs	755073314
rs	755164775
rs	755506469
rs	755663085
rs	755759650
rs	756095211
rs	756324499
rs	757107442
rs	758150112
rs	759323424
rs	759369662
rs	759649626
rs	759670548
rs	759721990
rs	759761924
rs	759906118
rs	760060821
rs	760357727
rs	760707048
rs	760739051
rs	761016397
rs	761226371
rs	761810056
rs	761958936
rs	762146916
rs	762203979
rs	762386699
rs	762824700
rs	762963168
rs	763623840
rs	763998810
rs	764063140
rs	765566041
rs	766523430
rs	767242762
rs	767627838
rs	767945978
rs	768122736
rs	769053907
rs	769438869
rs	769634026
rs	769854287
rs	770279892
rs	770751585
rs	771110383
rs	771206185
rs	771276711
rs	771278299
rs	771293727
rs	772412214
rs	772465370
rs	772518665
rs	772695319
rs	772872372
rs	773584185
rs	773599236
rs	773818652
rs	774588752
rs	774824954
rs	775213208
rs	775251338
rs	775416260
rs	775514821
rs	775789021
rs	776433393
rs	776458454
rs	776839589
rs	777052751
rs	778730761
rs	779025897
rs	779051120
rs	779622214
rs	779814928
rs	779926440
rs	780210693
rs	780210982
rs	780860990
rs	781341790
rs	781352957
rs	781512521
rs	866178728
rs	866662655
rs	866885109
rs	866985782
rs	867574787
rs	868709549
rs	868745958
rs	868778038
rs	892561038
rs	897099943
rs	917769997
rs	919099773
rs	921626277
rs	925571260
rs	941484155
rs	956732068
rs	961568694
rs	965588607
rs	975482135
rs	985456145
rs	988002818
rs	993131961
rs	995099668
rs	998806929
rs	1003051610
rs	1006447015
rs	1011719050
rs	1013272170
rs	1016209439
rs	1018612740
rs	1022955021
rs	1027309020
rs	1032564896
rs	1035219846
rs	1043946989
rs	1157215128
rs	1161116142
rs	1161131252
rs	1165422447
rs	1171478140
rs	1173040945
rs	1176987968
rs	1177691210
rs	1178400422
rs	1190274753
rs	1190532427
rs	1191719466
rs	1200548367
rs	1206328812
rs	1206562819
rs	1207452083
rs	1209018207
rs	1209109127
rs	1209449061
rs	1214589037
rs	1215175695
rs	1217186860
rs	1217816889
rs	1218485797
rs	1220487705
rs	1220854816
rs	1226354843
rs	1227901701
rs	1228694393
rs	1230311797
rs	1230778610
rs	1238349684
rs	1241800412
rs	1245754078
rs	1247139963
rs	1248308106
rs	1248921392
rs	1249418911
rs	1254185811
rs	1257801624
rs	1258022951
rs	1260918649
rs	1261528944
rs	1263789551
rs	1264054061
rs	1264091862
rs	1265291428
rs	1274483092
rs	1274788314
rs	1277354918
rs	1277873534
rs	1284172791
rs	1288758254
rs	1290660074
rs	1292859081
rs	1298333425
rs	1300084166
rs	1309741566
rs	1313300963
rs	1315183028
rs	1316561811
rs	1320164744
rs	1320336898
rs	1324592456
rs	1326074366
rs	1327274570
rs	1328703860
rs	1329770281
rs	1329997361
rs	1332402852
rs	1337684700
rs	1337770902
rs	1338484314
rs	1346392916
rs	1347056285
rs	1347248376
rs	1351198331
rs	1354197095
rs	1356556274
rs	1360588219
rs	1362802096
rs	1363859419
rs	1366734103
rs	1368685047
rs	1371923498
rs	1375736258
rs	1382093806
rs	1385584479
rs	1397015975
rs	1406411240
rs	1406698135
rs	1411831216
rs	1413809403
rs	1414084308
rs	1416759412
rs	1416813620
rs	1417443894
rs	1418395419
rs	1418883973
rs	1419616024
rs	1419745925
rs	1419834582
rs	1421369801
rs	1423358476
rs	1425437347
rs	1427564738
rs	1429105866
rs	1432104811
rs	1433416506
rs	1433719156
rs	1433938945
rs	1436179831
rs	1436912665
rs	1445359013
rs	1445873711
rs	1446027233
rs	1449201681
rs	1449639863
rs	1452918628
rs	1453112150
rs	1456733753
rs	1459332706
rs	1460204666
rs	1460783649
rs	1461170229
rs	1463265216
rs	1463290646
rs	1465442147
rs	1466085824
rs	1469156165
rs	1469416082
rs	1471155041
rs	1471976969
rs	1473386624
rs	1484344928
rs	1553896410
rs	1560415534
rs	1560929728
rs	1560929799
rs	1560939150
rs	1578071809
rs	1578124397
rs	1578124435
rs	1578129757
rs	1578130868
rs	1578188524
rs	1578190133
rs	1578202486
rs	1578203148
rs	1578203277
rs	1578203281
rs	1729692511
rs	1729696733
rs	1729696882
rs	1729698214
rs	1729699089
rs	1729712924
rs	1729714150
rs	1729717944
rs	1729719590
rs	1729723126
rs	1729990833
rs	1729990971
rs	1729992242
rs	1729994286
rs	1730044390
rs	1731419310
rs	1731421578
rs	1731424138
rs	1732012071
rs	1732012359
rs	1732013170
rs	1732699750
rs	1732700442
rs	1732800295
rs	1732801805
rs	1732804031
rs	1732937094
rs	1733888173
rs	1733891028
rs	1733891856
rs	1733893104
rs	1733893343
rs	1733894358
rs	1733935306
rs	1733936698
rs	1733937036
rs	1733946279
rs	1733946642
rs	1733946867
rs	1733947772
rs	1733950909
rs	1733975513
rs	1733976567
rs	1733976882
rs	1733977673
rs	1734677913
rs	1734678852
rs	1734679481
rs	1734679624
rs	1734679778
rs	1734681005
rs	1734681135
rs	1734789446
rs	1734791579
rs	1734842325
rs	1734843632
rs	1734844283
rs	1734846264
rs	1734846425
rs	1734850299
rs	1734854513
rs	1734854710
rs	1734855428
rs	1734856765
rs	1734857572
rs	1734857986
rs	1734858742
rs	2110012346
rs	2110019410
rs	2110020913
rs	2110068928
rs	2110082221
rs	2110087027
rs	2110109023
rs	2110129193
